# Supplementary material for: Selection signatures for local and regional adaptation in Chinese Mongolian horse breeds reveal candidate genes for hoof health
Source: BMC Genomics. 2023 Jan 19;24:35. doi: 10.1186/s12864-023-09116-8 (PMC9854188; doi:10.1186/s12864-023-09116-8)
Supplement: Supplementary file 2 — Additional file 2: Table S1. Composite Selection Signals (CSS) results for Wushen vs. other Chinese Mongolian populations. Table S2. Composite Selection Signals (CSS) results for Abaga Black vs. other Chinese Mongolian populations (top 0.1% SNPs threshold). Table S3. Composite Selection Signals (CSS) results for Abaga Black vs. other Chinese Mongolian populations (top 1% SNPs threshold). Table S4. Composite Selection Signals (CSS) results for Iron Hoof vs. other Chinese Mongolian populations (top 0.1% SNPs threshold). Table S5. Composite Selection Signals (CSS) results for Asia vs. American/ Middle Eastern horse. Table S6. Functional annotation table for the genes identified within the selection signals in the comparison Asia vs. American/Middle Eastern horse. Table S7. Composite Selection Signals (CSS) results for Asian vs. European horse. Table S8. Functional annotation table for the genes identified within the selection signals in the comparison Asian versus European horse. Table S9. Genotype frequencies for the top SNP (chr3.35533253, rs68458737) were calculated for a range of global horse breeds. Table S10. Traits, contrasting groups, number of populations and individuals, genotype information (SNPs), known genes for the traits of interest and dataset code. [file 12864_2023_9116_MOESM2_ESM.xlsx]

## Sheet: Table S1
Table S1 Composite Selection Signals (CSS) results for Wushen vs. other Chinese Mongolian populations
Chromosome	ClusterN	cluster_snps_N	Cluster_region	N_Genes_in	Genes_in	Genes_up	Genes_down	Genes_all	cluster_snps	test	max_score_in_cluster
chr3	1	12	19.58-19.63	1	CDH3	ZFP90, TSNAXIP1, THAP11, SMPD3, SLC7A6OS, SLC7A6, SLC12A4, RIPOR1, RANBP10, PSMB10, PSKH1, PRMT7, PLA2G15, PARD6A, NUTF2, NRN1L, NFATC3, LCAT, GFOD2, ESRP2, ENKD1, EDC4, DUS2, DPEP3, DPEP2NB, DPEP2, CTCF, CENPT, CARMIL2, ATP6V0D1, AGRP, ACD	WWP2, VPS4A, UTP4, TMED6, TERF2, TANGO6, SNTB2, PSMD7, PDF, NQO1, NOB1, NIP7, NFAT5, HAS3, DDX28, CYB5B, COG8, CHTF8, CDH1	ZFP90, WWP2, VPS4A, UTP4, TSNAXIP1, TMED6, THAP11, TERF2, TANGO6, SNTB2, SMPD3, SLC7A6OS, SLC7A6, SLC12A4, RIPOR1, RANBP10, PSMD7, PSMB10, PSKH1, PRMT7, PLA2G15, PDF, PARD6A, NUTF2, NRN1L, NQO1, NOB1, NIP7, NFATC3, NFAT5, LCAT, HAS3, GFOD2, ESRP2, ENKD1, EDC4, DUS2, DPEP3, DPEP2NB, DPEP2, DDX28, CYB5B, CTCF, COG8, CHTF8, CENPT, CDH3, CDH1, CARMIL2, ATP6V0D1, AGRP, ACD	AX-103674975_V2P_C3_P18885394_A_G, AX-103242244_V2P_C3_P18888602_A_G, AX-104069070_V2P_C3_P18896745_A_G, AX-103956867_V2P_C3_P18897612_C_T, AX-104539950_V2P_C3_P18902534_C_T, AX-103339604_V2P_C3_P18907784_C_T, AX-104556641_V2P_C3_P18918376_C_T, AX-103533774_V2P_C3_P18920866_T_C, AX-104526396_V2P_C3_P18922097_G_A, AX-103404112_V2P_C3_P18923750_A_G, AX-104345117_V2P_C3_P18927272_G_T, AX-104569933_V…	CSS	3.25001
chr4	2	14	22.71-23.38	0		POM121L12	VSTM2A, SEC61G	VSTM2A, SEC61G, POM121L12	AX-104735600_V2P_C4_P22778752_G_T, AX-104754723_V2P_C4_P22797126_T_G, AX-103170318_V2P_C4_P22978887_T_G, AX-103609454_V2P_C4_P23004178_G_A, AX-103798379_V2P_C4_P23005632_C_T, AX-103092156_V2P_C4_P23392854_A_C, AX-103525465_V2P_C4_P23393831_C_T, AX-104336474_V2P_C4_P23396813_T_G, AX-104655024_V2P_C4_P23402911_T_G, AX-103924103_V2P_C4_P23403198_G_A, AX-104108358_V2P_C4_P23411614_A_G, AX-103679465_V…	CSS	2.87768
chr5	3	16	42.04-42.52	14	TUFT1, THEM5, THEM4, TDRKH, SNX27, RORC, RIIAD1, PSMB4, POGZ, OAZ3, LINGO4, CGN, CELF3, C2CD4D	TCHHL1, TCHH, SPRR4, S100A11, S100A10, RPTN, LCE6A, KPRP, IVL, HRNR, CRNN, CRCT1	ZNF687, VPS72, TNFAIP8L2, TMOD4, TARS2, SETDB1, SEMA6C, SELENBP1, SCNM1, RPRD2, RFX5, PSMD4, PRUNE1, PRPF3, PLEKHO1, PIP5K1A, PI4KB, MRPS21, MLLT11, MINDY1, MCL1, LYSMD1, HORMAD1, GOLPH3L, GABPB2, ENSA, ECM1, CTSS, CTSK, CIART, CERS2, CDC42SE1, CA14, BNIPL, ARNT, APH1A, ANXA9, ANP32E, ADAMTSL4	ZNF687, VPS72, TUFT1, TNFAIP8L2, TMOD4, THEM5, THEM4, TDRKH, TCHHL1, TCHH, TARS2, SPRR4, SNX27, SETDB1, SEMA6C, SELENBP1, SCNM1, S100A11, S100A10, RPTN, RPRD2, RORC, RIIAD1, RFX5, PSMD4, PSMB4, PRUNE1, PRPF3, POGZ, PLEKHO1, PIP5K1A, PI4KB, OAZ3, MRPS21, MLLT11, MINDY1, MCL1, LYSMD1, LINGO4, LCE6A, KPRP, IVL, HRNR, HORMAD1, GOLPH3L, GABPB2, ENSA, ECM1, CTSS, CTSK, CRNN, CRCT1, CIART, CGN, CERS2, C…	AX-104375804_V2P_C5_P45428921_G_T, AX-104513743_V2P_C5_P45429967_T_C, AX-103699660_V2P_C5_P45442281_T_G, AX-104198293_V2P_C5_P45448042_C_T, AX-104419313_V2P_C5_P45448807_C_T, AX-104442972_V2P_C5_P45460574_A_C, AX-104999093_V2P_C5_P45460648_A_G, AX-104891973_V2P_C5_P45463055_G_A, AX-104545668_V2P_C5_P45465638_A_G, AX-103740909_V2P_C5_P45484860_A_C, AX-104786010_V2P_C5_P45489967_A_T, AX-103162332_V…	CSS	2.88881
chr5	4	117	43.08-44.39	21	VPS45, TARS2, SV2A, SF3B4, RPRD2, PRPF3, PLEKHO1, OTUD7B, MTMR11, MRPS21, MCL1, HORMAD1, GOLPH3L, ENSA, ECM1, CIART, CA14, BOLA1, APH1A, ANP32E, ADAMTSL4	ZNF687, VPS72, TUFT1, TNFAIP8L2, TMOD4, THEM5, TDRKH, SNX27, SETDB1, SEMA6C, SELENBP1, SCNM1, RORC, RIIAD1, RFX5, PSMD4, PSMB4, PRUNE1, POGZ, PIP5K1A, PI4KB, OAZ3, MLLT11, MINDY1, LYSMD1, LINGO4, GABPB2, CTSS, CTSK, CGN, CERS2, CELF3, CDC42SE1, C2CD4D, BNIPL, ARNT, ANXA9	TXNIP, RNF115, RBM8A, POLR3GL, POLR3C, PIAS3, PEX11B, PDZK1, NUDT17, LIX1L, ITGA10, HJV, GJA8, GJA5, FMO5, CHD1L, CD160, BCL9, ANKRD35, ANKRD34A, ACP6	ZNF687, VPS72, VPS45, TXNIP, TUFT1, TNFAIP8L2, TMOD4, THEM5, TDRKH, TARS2, SV2A, SNX27, SF3B4, SETDB1, SEMA6C, SELENBP1, SCNM1, RPRD2, RORC, RNF115, RIIAD1, RFX5, RBM8A, PSMD4, PSMB4, PRUNE1, PRPF3, POLR3GL, POLR3C, POGZ, PLEKHO1, PIP5K1A, PIAS3, PI4KB, PEX11B, PDZK1, OTUD7B, OAZ3, NUDT17, MTMR11, MRPS21, MLLT11, MINDY1, MCL1, LYSMD1, LIX1L, LINGO4, ITGA10, HORMAD1, HJV, GOLPH3L, GJA8, GJA5, GABP…	AX-102951612_V2P_C5_P46408689_A_G, AX-102951613_V2P_C5_P46408748_A_G, AX-103172767_V2P_C5_P46409535_G_A, AX-104775061_V2P_C5_P46415290_T_C, AX-102951614_V2P_C5_P46418085_C_A, AX-103168308_V2P_C5_P46426580_C_T, AX-104084412_V2P_C5_P46432665_G_A, AX-102960727_V2P_C5_P46437709_C_T, AX-104959254_V2P_C5_P46451879_A_G, AX-103378795_V2P_C5_P46462076_G_C, AX-102981636_V2P_C5_P46464920_A_C, AX-103016636_V…	CSS	3.67343
chr7	5	1	47.4-47.4	0		WDR83OS, WDR83, TRMT1, TRIR, TNPO2, SYCE2, STX10, RTBDN, RNASEH2A, RAD23A, PRDX2, NFIX, NACC1, MAST1, MAN2B1, LYL1, KLF1, JUNB, IER2, HOOK2, GNG14, GCDH, GADD45GIP1, FBXW9, FARSA, DNASE2, DHPS, DAND5, CALR, CACNA1A, BEST2, ASNA1		WDR83OS, WDR83, TRMT1, TRIR, TNPO2, SYCE2, STX10, RTBDN, RNASEH2A, RAD23A, PRDX2, NFIX, NACC1, MAST1, MAN2B1, LYL1, KLF1, JUNB, IER2, HOOK2, GNG14, GCDH, GADD45GIP1, FBXW9, FARSA, DNASE2, DHPS, DAND5, CALR, CACNA1A, BEST2, ASNA1	AX-103966515_V2P_C7_P46106606_G_A	CSS	2.75339
chr7	6	1	50.03-50.03	0			ZNF653, TSPAN16, TMEM205, SWSAP1, SPC24, SMARCA4, RGL3, RAB3D, PRKCSH, PLPPR2, LDLR, KANK2, EPOR, ELOF1, ELAVL3, ECSIT, DOCK6, CNN1, CCDC159, CCDC151, ANGPTL8, ACP5	ZNF653, TSPAN16, TMEM205, SWSAP1, SPC24, SMARCA4, RGL3, RAB3D, PRKCSH, PLPPR2, LDLR, KANK2, EPOR, ELOF1, ELAVL3, ECSIT, DOCK6, CNN1, CCDC159, CCDC151, ANGPTL8, ACP5	AX-103411626_V2P_C7_P48224002_G_A	CSS	2.86419
chr7	7	1	75.62-75.62	0		OR52E1, OR51S1, OR51L1, OR51G2, OR51E2, OR51E1, OR51D1, OR51A7, MMP26	UBQLNL, TRIM6, OR52B6, OR51V1, OR51M1, OR51I1, OR51B6, HBB	UBQLNL, TRIM6, OR52E1, OR52B6, OR51V1, OR51S1, OR51M1, OR51L1, OR51I1, OR51G2, OR51E2, OR51E1, OR51D1, OR51B6, OR51A7, MMP26, HBB	AX-104848529_V2P_C7_P73444668_G_A	CSS	2.64754
chr8	8	1	15.34-15.34	0		WSCD2, TMEM119, SLC7A4, SELPLG, SART3, ISCU, FICD, CORO1C, CMKLR1	UNC119B, TRIAP1, SRSF9, SPPL3, SIRT4, RPLP0, RNF10, RAB35, PXN, POP5, PLA2G1B, OASL, MSI1, MLEC, HNF1A, GCN1, GATC, DYNLL1, COX6A1, COQ5, CABP1, ACADS	WSCD2, UNC119B, TRIAP1, TMEM119, SRSF9, SPPL3, SLC7A4, SIRT4, SELPLG, SART3, RPLP0, RNF10, RAB35, PXN, POP5, PLA2G1B, OASL, MSI1, MLEC, ISCU, HNF1A, GCN1, GATC, FICD, DYNLL1, COX6A1, CORO1C, COQ5, CMKLR1, CABP1, ACADS	AX-104223203_V2P_C0_P52905171_C_T	CSS	4.09147
chr8	9	3	32.41-32.46	1	ZNF605	SFSWAP, PXMP2, PUS1, POLE, PGAM5, P2RX2, NOC4L, MMP17, LRCOL1, GOLGA3, GALNT9, FBRSL1, EP400, DDX51, CHFR, ANKLE2	ZNF891, ZNF26, ZNF140, ZNF10, ANHX	ZNF891, ZNF605, ZNF26, ZNF140, ZNF10, SFSWAP, PXMP2, PUS1, POLE, PGAM5, P2RX2, NOC4L, MMP17, LRCOL1, GOLGA3, GALNT9, FBRSL1, EP400, DDX51, CHFR, ANKLE2, ANHX	AX-103111616_V2P_C8_P29802895_G_A, AX-103067940_V2P_C8_P29806927_G_A, AX-103554166_V2P_C8_P29848198_G_T	CSS	2.67499
chr8	10	3	76.7-76.71	1	TCF4	RAB27B, DYNAP, CCDC68	WDR7, TXNL1	WDR7, TXNL1, TCF4, RAB27B, DYNAP, CCDC68	AX-103749251_V2P_C8_P73215114_T_C, AX-104088307_V2P_C8_P73227447_C_T, AX-103120911_V2P_C8_P73227870_C_A	CSS	2.72965
chr9	11	6	8.76-8.82	0		STMN2, HEY1	ZC2HC1A, PKIA, IL7	ZC2HC1A, STMN2, PKIA, IL7, HEY1	AX-102975389_V2P_C9_P8447244_C_A, AX-103114377_V2P_C9_P8453196_A_G, AX-103811423_V2P_C9_P8456043_C_T, AX-104959475_V2P_C9_P8456990_G_A, AX-103300521_V2P_C9_P8463354_C_T, AX-104837968_V2P_C9_P8503323_C_T	CSS	3.02225
chr9	12	11	12.54-12.57	0		PI15, HNF4G, CRISPLD1	UBE2W, TMEM70, STAU2, RPL7, RDH10, LY96, JPH1, GDAP1, ELOC	UBE2W, TMEM70, STAU2, RPL7, RDH10, PI15, LY96, JPH1, HNF4G, GDAP1, ELOC, CRISPLD1	AX-104306975_V2P_C9_P12182097_G_A, AX-103484105_V2P_C9_P12187825_A_G, AX-103254774_V2P_C9_P12195622_T_C, AX-103084634_V2P_C0_P5900866_T_C, AX-103102560_V2P_C9_P12202697_A_G, AX-103772226_V2P_C9_P12202921_A_G, AX-104440870_V2P_C9_P12203175_C_T, AX-103322146_V2P_C9_P12208994_T_C, AX-102960385_V2P_C9_P12209225_T_G, AX-104152951_V2P_C9_P12210380_G_A, AX-103972821_V2P_C9_P12211097_C_A	CSS	3.07929
chr9	13	10	68.73-68.78	3	TRMT12, TATDN1, RNF139	ZHX1, WDYHV1, TMEM65, TBC1D31, KLHL38, FER1L6, FBXO32, FAM91A1, FAM83A, ATAD2, ANXA13	ZNF572, WASHC5, TRIB1, SQLE, NSMCE2, NDUFB9, MTSS1	ZNF572, ZHX1, WDYHV1, WASHC5, TRMT12, TRIB1, TMEM65, TBC1D31, TATDN1, SQLE, RNF139, NSMCE2, NDUFB9, MTSS1, KLHL38, FER1L6, FBXO32, FAM91A1, FAM83A, ATAD2, ANXA13	AX-103694349_V2P_C9_P66652286_C_A, AX-103232333_V2P_C9_P66669580_T_C, AX-103342261_V2P_C9_P66680759_G_T, AX-104646393_V2P_C9_P66687390_A_G, AX-103986819_V2P_C9_P66687625_C_T, AX-103636572_V2P_C9_P66688963_T_C, AX-104723869_V2P_C9_P66691275_G_T, AX-104125777_V2P_C9_P66694258_C_T, AX-103430349_V2P_C9_P66698693_G_T, AX-103713695_V2P_C9_P66703158_G_T	CSS	3.43037
chr9	14	9	73.05-73.11	0			FAM49B, ASAP1, ADCY8	FAM49B, ASAP1, ADCY8	AX-104721526_V2P_C9_P70971134_A_G, AX-104500374_V2P_C0_P62280608_A_C, AX-103122927_V2P_C0_P62272805_A_C, AX-103215011_V2P_C0_P62272288_C_A, AX-103644493_V2P_C0_P101967590_T_C, AX-104924968_V2P_C0_P101967557_A_G, AX-103211346_V2P_C9_P70997396_A_G, AX-104224753_V2P_C9_P71000960_G_A, AX-103673140_V2P_C9_P71002199_T_C	CSS	3.44776
chr11	15	7	2.11-2.14	1	RPTOR	TSPAN10, TEPSIN, SLC38A10, SLC25A10, SIRT7, RFNG, RAC3, PYCR1, PPP1R27, PDE6G, PCYT2, P4HB, OXLD1, NPLOC4, NPB, NOTUM, NDUFAF8, MYADML2, MRPL12, MCRIP1, MAFG, LRRC45, HGS, GPS1, GCGR, FSCN2, FASN, FAAP100, DUS1L, DCXR, CHMP6, CEP131, CENPX, CCDC137, BAIAP2, BAHCC1, ASPSCR1, ARL16, ARHGDIA, ANAPC11, ALYREF, ACTG1, AATK	TBC1D16, SLC26A11, SGSH, RNF213, NPTX1, GAA, ENDOV, EIF4A3, CCDC40, CBX8, CBX4, CBX2, CARD14	TSPAN10, TEPSIN, TBC1D16, SLC38A10, SLC26A11, SLC25A10, SIRT7, SGSH, RPTOR, RNF213, RFNG, RAC3, PYCR1, PPP1R27, PDE6G, PCYT2, P4HB, OXLD1, NPTX1, NPLOC4, NPB, NOTUM, NDUFAF8, MYADML2, MRPL12, MCRIP1, MAFG, LRRC45, HGS, GPS1, GCGR, GAA, FSCN2, FASN, FAAP100, ENDOV, EIF4A3, DUS1L, DCXR, CHMP6, CEP131, CENPX, CCDC40, CCDC137, CBX8, CBX4, CBX2, CARD14, BAIAP2, BAHCC1, ASPSCR1, ARL16, ARHGDIA, ANAPC11…	AX-104958775_V2P_C11_P2121009_C_T, AX-104165254_V2P_C11_P2121115_T_C, AX-103169191_V2P_C11_P2131240_T_C, AX-103953706_V2P_C11_P2133089_T_C, AX-103199986_V2P_C11_P2141131_A_G, AX-104489290_V2P_C11_P2141804_G_A, AX-104081513_V2P_C11_P2144398_A_G	CSS	2.87096
chr16	16	5	65.4-65.41	0		SATB1, KCNH8	TBC1D5, PLCL2	TBC1D5, SATB1, PLCL2, KCNH8	AX-104047244_V2P_C16_P63812076_T_C, AX-103368712_V2P_C16_P63814261_G_A, AX-103395680_V2P_C16_P63820255_T_C, AX-104422866_V2P_C16_P63820851_G_A, AX-103360832_V2P_C16_P63823369_C_A	CSS	2.64732
chr17	17	11	69.15-69.24	1	PCCA	ZIC5, ZIC2, UBAC2, TM9SF2, GPR183, GPR18, DOCK9, CLYBL	TMTC4, NALCN, ITGBL1, GGACT	ZIC5, ZIC2, UBAC2, TMTC4, TM9SF2, PCCA, NALCN, ITGBL1, GPR183, GPR18, GGACT, DOCK9, CLYBL	AX-102985596_V2P_C17_P69246441_G_A, AX-104753716_V2P_C17_P69246491_G_A, AX-103200312_V2P_C17_P69250836_C_T, AX-104901806_V2P_C17_P69255449_G_A, AX-104129799_V2P_C17_P69258517_A_G, AX-103489161_V2P_C17_P69298828_A_G, AX-104541659_V2P_C17_P69319969_A_C, AX-104243003_V2P_C17_P69324299_G_A, AX-103497531_V2P_C17_P69325583_G_A, AX-104316959_V2P_C17_P69337777_G_A, AX-104656947_V2P_C17_P69338536_C_T	CSS	2.80077
chr22	18	6	29.48-29.49	0		VSTM2L, TTI1, TGM2, SRC, RPRD1B, RPN2, NNAT, MANBAL, LBP, KIAA1755, GHRH, CTNNBL1, BPI, BLCAP	SLC32A1, RALGAPB, PPP1R16B, FAM83D, DHX35, ARHGAP40, ADIG, ACTR5	VSTM2L, TTI1, TGM2, SRC, SLC32A1, RPRD1B, RPN2, RALGAPB, PPP1R16B, NNAT, MANBAL, LBP, KIAA1755, GHRH, FAM83D, DHX35, CTNNBL1, BPI, BLCAP, ARHGAP40, ADIG, ACTR5	AX-104998273_V2P_C22_P28575034_C_T, AX-103208272_V2P_C22_P28576415_A_G, AX-103461728_V2P_C22_P28576713_T_G, AX-104976895_V2P_C22_P28579694_G_T, AX-104880061_V2P_C22_P28582823_A_G, AX-104422863_V2P_C22_P28588099_G_A	CSS	2.69852
chr23	19	269	21.43-22.87	7	TMEM252, PGM5, KANK1, DOCK8, DMRT3, DMRT2, DMRT1	TJP2, PIP5K1B, FXN, FAM189A2, FAM122A, APBA1	VLDLR, SMARCA2, KCNV2	VLDLR, TMEM252, TJP2, SMARCA2, PIP5K1B, PGM5, KCNV2, KANK1, FXN, FAM189A2, FAM122A, DOCK8, DMRT3, DMRT2, DMRT1, APBA1	AX-103659478_V2P_C23_P22046879_G_T, AX-103559185_V2P_C23_P22047374_C_T, AX-102997791_V2P_C23_P22049585_A_C, AX-104927214_V2P_C23_P22050956_T_C, AX-103673375_V2P_C23_P22058584_C_T, AX-103115742_V2P_C23_P22060891_T_C, AX-103797763_V2P_C23_P22065975_G_A, AX-103777849_V2P_C23_P22070683_G_A, AX-103026875_V2P_C23_P22073854_C_T, AX-102983131_V2P_C23_P22079321_G_A, AX-104684225_V2P_C23_P22079914_G_A, AX-…	CSS	6.94737
chr28	20	7	2.58-2.62	0		TRHDE	ATXN7L3B	TRHDE, ATXN7L3B	AX-104152120_V2P_C28_P2077613_C_A, AX-104099203_V2P_C28_P2079623_A_G, AX-103258316_V2P_C28_P2084888_G_A, AX-104431426_V2P_C28_P2086845_C_T, AX-104531445_V2P_C28_P2101685_G_A, AX-103428347_V2P_C28_P2105625_C_T, AX-103565119_V2P_C28_P2111518_C_A	CSS	2.85749
chr28	21	1	44.15-44.15	0		TTC38, TRMU, TBC1D22A, PPARA, PKDREJ, GTSE1, GRAMD4, CERK, CELSR1, CDPF1		TTC38, TRMU, TBC1D22A, PPARA, PKDREJ, GTSE1, GRAMD4, CERK, CELSR1, CDPF1	AX-103219462_V2P_C0_P15152775_T_C	CSS	2.61609
chr30	22	1	14.79-14.79	0		TGFB2, RRP15	SPATA17, GPATCH2	TGFB2, SPATA17, RRP15, GPATCH2	AX-104953632_V2P_C30_P13950986_A_G	CSS	3.07309

## Sheet: Table S2
Table S2 Composite Selection Signals (CSS) results for Abaga Black vs. other Chinese Mongolian populations (top 0.1% SNPs threshold)
Chromosome	ClusterN	cluster_snps_N	Cluster_region	N_Genes_in	Genes_in	Genes_up	Genes_down	Genes_all	cluster_snps	test	max_score_in_cluster
chr3	1	31	16.96-17.29	0		CDH11	TK2, TERB1, RRAD, PDP2, NAE1, DYNC1LI2, CMTM4, CMTM3, CMTM2, CKLF, CIAO2B, CES3, CES2, CDH5, CDH16, CBFB, CA7, BEAN1	TK2, TERB1, RRAD, PDP2, NAE1, DYNC1LI2, CMTM4, CMTM3, CMTM2, CKLF, CIAO2B, CES3, CES2, CDH5, CDH16, CDH11, CBFB, CA7, BEAN1	AX-104301439_V2P_C3_P16265582_A_G, AX-104708371_V2P_C3_P16268864_C_T, AX-103277853_V2P_C3_P16281978_C_T, AX-104416338_V2P_C3_P16285035_C_A, AX-102963697_V2P_C3_P16296512_C_T, AX-103798099_V2P_C3_P16298427_T_C, AX-104768381_V2P_C3_P16302103_A_G, AX-103125624_V2P_C3_P16312259_C_T, AX-104734796_V2P_C3_P16314035_T_C, AX-103576846_V2P_C3_P16317473_C_T, AX-103390539_V2P_C3_P16318242_T_C, AX-103959399_V…	CSS	3.62118
chr3	2	7	33.36-33.55	4	IRF8, GINS2, EMC8, COX4I1	ZDHHC7, USP10, TLDC1, KLHL36, KIAA0513, GSE1, FAM92B, CRISPLD2, COTL1, ATP2C2	MTHFSD, FOXL1, FOXF1, FOXC2	ZDHHC7, USP10, TLDC1, MTHFSD, KLHL36, KIAA0513, IRF8, GSE1, GINS2, FOXL1, FOXF1, FOXC2, FAM92B, EMC8, CRISPLD2, COX4I1, COTL1, ATP2C2	AX-103911653_V2P_C3_P32675255_T_G, AX-104117425_V2P_C3_P32860984_C_A, AX-104391573_V2P_C3_P32863742_C_T, AX-103473190_V2P_C3_P32864140_A_C, AX-103483027_V2P_C3_P32864393_A_G, AX-104002160_V2P_C3_P32864428_G_A, AX-104315852_V2P_C3_P32864621_C_T	CSS	2.72317
chr3	3	14	34.67-34.84	3	ZCCHC14, MAP1LC3B, FBXO31	MTHFSD, FOXL1, FOXF1, FOXC2	ZNF469, ZFPM1, ZC3H18, SLC7A5, KLHDC4, JPH3, CA5A, BANP	ZNF469, ZFPM1, ZCCHC14, ZC3H18, SLC7A5, MTHFSD, MAP1LC3B, KLHDC4, JPH3, FOXL1, FOXF1, FOXC2, FBXO31, CA5A, BANP	AX-103729731_V2P_C3_P33980084_C_T, AX-104738614_V2P_C3_P33988937_C_A, AX-103763470_V2P_C3_P34005755_C_A, AX-104762944_V2P_C3_P34018618_T_C, AX-103268746_V2P_C3_P34028946_G_A, AX-103775709_V2P_C3_P34033385_T_C, AX-103567789_V2P_C3_P34041228_G_A, AX-104490177_V2P_C3_P34058266_A_C, AX-103727822_V2P_C3_P34058760_A_G, AX-103281664_V2P_C3_P34067016_G_A, AX-104263700_V2P_C3_P34122164_A_G, AX-103830191_V…	CSS	3.54145
chr3	4	2	43.57-43.6	0			UNC5C, PDHA2, BMPR1B	UNC5C, PDHA2, BMPR1B	AX-103475747_V2P_C3_P42756233_T_C, AX-103839831_V2P_C3_P42789778_G_A	CSS	2.70601
chr3	5	52	50.15-50.48	3	TIGD2, GPRIN3, FAM13A	SNCA, MMRN1, CCSER1	SPP1, PYURF, PPM1K, PKD2, PIGY, NAP1L5, MEPE, IBSP, HERC6, HERC5, HERC3, ABCG2	TIGD2, SPP1, SNCA, PYURF, PPM1K, PKD2, PIGY, NAP1L5, MMRN1, MEPE, IBSP, HERC6, HERC5, HERC3, GPRIN3, FAM13A, CCSER1, ABCG2	AX-104138985_V2P_C3_P48773296_C_A, AX-103191738_V2P_C3_P48779260_A_C, AX-103334624_V2P_C3_P48781877_C_T, AX-103790821_V2P_C3_P48794848_G_A, AX-103883668_V2P_C3_P48807893_C_T, AX-103751799_V2P_C3_P48809420_T_G, AX-103658599_V2P_C3_P48810266_G_A, AX-104525417_V2P_C3_P48810406_C_T, AX-103229282_V2P_C3_P48816809_G_A, AX-104534901_V2P_C3_P48817863_T_C, AX-103777287_V2P_C3_P48818060_G_A, AX-104395148_V…	CSS	5.30453
chr3	6	5	51.75-51.76	1	HSD17B11	SPP1, SPARCL1, PYURF, PPM1K, PKD2, PIGY, NUDT9, MEPE, IBSP, HERC6, HERC5, HERC3, DSPP, DMP1, ABCG2	SLC10A6, PTPN13, MAPK10, KLHL8, HSD17B13, AFF1	SPP1, SPARCL1, SLC10A6, PYURF, PTPN13, PPM1K, PKD2, PIGY, NUDT9, MEPE, MAPK10, KLHL8, IBSP, HSD17B13, HSD17B11, HERC6, HERC5, HERC3, DSPP, DMP1, AFF1, ABCG2	AX-103257207_V2P_C3_P50367889_T_C, AX-102950924_V2P_C3_P50367968_T_C, AX-104987466_V2P_C3_P50370922_G_T, AX-103523170_V2P_C3_P50373441_A_G, AX-104202340_V2P_C3_P50374191_G_A	CSS	2.99103
chr3	7	16	57.12-57.19	1	PRKG2	RASGEF1B, HNRNPD	PRDM8, FGF5, CFAP299, BMP3, ANTXR2	RASGEF1B, PRKG2, PRDM8, HNRNPD, FGF5, CFAP299, BMP3, ANTXR2	AX-104623207_V2P_C3_P55645925_C_T, AX-104021866_V2P_C3_P55651647_C_T, AX-103696026_V2P_C3_P55653886_T_C, AX-103856281_V2P_C3_P55659009_A_G, AX-104033282_V2P_C3_P55674935_G_T, AX-103244835_V2P_C0_P14935296_C_T, AX-104272828_V2P_C0_P14935634_T_C, AX-103626676_V2P_C0_P14935984_G_A, AX-103183309_V2P_C3_P55679510_C_T, AX-104044196_V2P_C3_P55701820_C_A, AX-104023927_V2P_C3_P55706358_G_A, AX-103814875_V…	CSS	2.89414
chr3	8	5	63.37-63.39	1	MTHFD2L	RCHY1, PARM1, EREG, EPGN, BTC, AREG	RASSF6, PPBP, MIP-2BETA, CXCL8, CXCL6, CXCL2, CXCL1, COX18, ANKRD17, ALB, AFP, AFM	RCHY1, RASSF6, PPBP, PARM1, MTHFD2L, MIP-2BETA, EREG, EPGN, CXCL8, CXCL6, CXCL2, CXCL1, COX18, BTC, AREG, ANKRD17, ALB, AFP, AFM	AX-104735256_V2P_C3_P61593214_G_A, AX-104460255_V2P_C3_P61594269_A_C, AX-103178585_V2P_C3_P61594453_G_T, AX-103421842_V2P_C3_P61594606_C_T, AX-103446907_V2P_C3_P61608693_G_T	CSS	2.76603
chr3	9	8	70.15-70.2	0		STAP1, CENPC	EPHA5	STAP1, EPHA5, CENPC	AX-104279858_V2P_C3_P68300684_G_T, AX-104520198_V2P_C3_P68304584_A_G, AX-104913761_V2P_C3_P68316856_G_A, AX-104539636_V2P_C3_P68326315_G_T, AX-104181266_V2P_C3_P68338993_A_G, AX-103290443_V2P_C3_P68346728_G_A, AX-104177479_V2P_C3_P68349793_G_A, AX-103394152_V2P_C3_P68352066_C_T	CSS	3.1353
chr3	10	10	84.42-84.47	0		GABRG1, GABRB1, GABRA4, GABRA2, COX7B2		GABRG1, GABRB1, GABRA4, GABRA2, COX7B2	AX-104961030_V2P_C3_P82609135_C_T, AX-104676544_V2P_C3_P82620908_A_G, AX-104056541_V2P_C3_P82624410_A_G, AX-103489924_V2P_C3_P82645112_T_C, AX-104449319_V2P_C3_P82649793_T_C, AX-104186932_V2P_C3_P82650563_C_T, AX-104991562_V2P_C3_P82653963_A_G, AX-104657886_V2P_C3_P82654949_A_G, AX-103731878_V2P_C3_P82658045_A_G, AX-103952443_V2P_C3_P82665798_C_T	CSS	2.98732
chr3	11	33	87.63-87.91	3	TMEM33, SLC30A9, BEND4	SHISA3, GRXCR1, ATP8A1	UCHL1, PHOX2B, LIMCH1, APBB2	UCHL1, TMEM33, SLC30A9, SHISA3, PHOX2B, LIMCH1, GRXCR1, BEND4, ATP8A1, APBB2	AX-103804063_V2P_C3_P85503255_C_A, AX-104255977_V2P_C3_P85511963_C_T, AX-104965311_V2P_C3_P85514752_C_T, AX-104028905_V2P_C3_P85516892_A_G, AX-103664623_V2P_C3_P85519621_G_A, AX-103023865_V2P_C3_P85526140_G_A, AX-103225864_V2P_C3_P85529672_C_T, AX-104604398_V2P_C3_P85532498_C_T, AX-104402138_V2P_C3_P85553184_C_T, AX-104477847_V2P_C3_P85563011_C_T, AX-103380119_V2P_C3_P85564544_A_G, AX-103116138_V…	CSS	3.2881
chr4	12	11	81.09-81.13	0		TMEM229A, POT1, GPR37	GRM8	TMEM229A, POT1, GRM8, GPR37	AX-103119225_V2P_C4_P80985366_A_C, AX-103404833_V2P_C4_P80989389_A_G, AX-103269543_V2P_C4_P80991683_C_A, AX-104177764_V2P_C4_P80993948_A_G, AX-103261863_V2P_C4_P81005632_T_C, AX-104849124_V2P_C0_P17722015_C_T, AX-104565452_V2P_C4_P81010498_A_G, AX-103676107_V2P_C4_P81013324_C_T, AX-103905947_V2P_C4_P81016583_A_G, AX-103590064_V2P_C4_P81018002_C_T, AX-104155339_V2P_C4_P81027180_C_A	CSS	3.42027
chr6	13	4	73.36-73.38	0		TESPA1, OR10A7, NEUROD4, MUCL1	OR10P1	TESPA1, OR10P1, OR10A7, NEUROD4, MUCL1	AX-104443467_V2P_C6_P72464487_T_C, AX-103939705_V2P_C6_P72466919_T_C, AX-103664757_V2P_C6_P72467074_G_T, AX-104858260_V2P_C6_P72477262_A_G	CSS	2.80214
chr8	14	81	35.26-36.43	2	PTPRM, LRRC30	LAMA1, L3MBTL4, ARHGAP28	TWSG1, RALBP1, RAB12, PPP4R1, NDUFV2, MTCL1, ANKRD12	TWSG1, RALBP1, RAB12, PTPRM, PPP4R1, NDUFV2, MTCL1, LRRC30, LAMA1, L3MBTL4, ARHGAP28, ANKRD12	AX-104729454_V2P_C8_P32194965_A_G, AX-102984483_V2P_C8_P32194974_G_T, AX-104983334_V2P_C8_P32195352_T_C, AX-104331277_V2P_C8_P32198975_C_A, AX-103149996_V2P_C8_P32200862_T_C, AX-104928612_V2P_C8_P32201368_C_A, AX-104707905_V2P_C0_P2064858_T_C, AX-104279487_V2P_C0_P2066397_G_A, AX-104559315_V2P_C8_P32231166_T_C, AX-105008450_V2P_C8_P32240943_G_A, AX-104524842_V2P_C8_P32243679_C_T, AX-104898513_V2P…	CSS	4.35636
chr8	15	1	46.66-46.66	0		SMCHD1, NDC80, MYOM1, METTL4, LPIN2, EMILIN2	TGIF1, DLGAP1	TGIF1, SMCHD1, NDC80, MYOM1, METTL4, LPIN2, EMILIN2, DLGAP1	AX-104326374_V2P_C8_P43625999_C_T	CSS	2.78594
chr8	16	1	70.33-70.33	1	ZBTB7C	SMAD2, SKOR2, KATNAL2, IER3IP1, HDHD2	SMAD7, DYM, CTIF	ZBTB7C, SMAD7, SMAD2, SKOR2, KATNAL2, IER3IP1, HDHD2, DYM, CTIF	AX-103633846_V2P_C8_P66882952_A_G	CSS	2.77888
chr9	17	42	2.4-2.61	4	WWP1, RMDN1, CPNE3, CNGB3	CNBD1	SLC7A13, PSKH2, LRRCC1, E2F5, CA3, CA2, CA13, CA1, ATP6V0D2	WWP1, SLC7A13, RMDN1, PSKH2, LRRCC1, E2F5, CPNE3, CNGB3, CNBD1, CA3, CA2, CA13, CA1, ATP6V0D2	AX-103957307_V2P_C9_P2365491_G_A, AX-103911095_V2P_C9_P2369015_G_T, AX-104685679_V2P_C9_P2377573_C_T, AX-103417494_V2P_C9_P2391569_G_A, AX-103792146_V2P_C9_P2392341_A_C, AX-103609387_V2P_C9_P2395277_A_G, AX-103828677_V2P_C9_P2409822_G_A, AX-104219829_V2P_C9_P2411746_C_T, AX-103968637_V2P_C9_P2411802_C_T, AX-104668697_V2P_C9_P2412264_G_A, AX-103866875_V2P_C9_P2428053_C_T, AX-104487558_V2P_C9_P2428…	CSS	3.70772
chr12	18	6	30.11-30.13	1	NPAS4	YIF1A, TSGA10IP, TMEM151A, TIGD3, SSSCA1, SNX32, SLC29A2, SLC25A45, SIPA1, SF3B2, SCYL1, SART1, RNASEH2C, RELA, RAB1B, PCNX3, PACS1, OVOL1, MUS81, MAP3K11, LTBP3, KLC2, KCNK7, KAT5, GAL3ST3, FRMD8, FOSL1, FIBP, FAM89B, EIF1AD, EHBP1L1, EFEMP2, DRAP1, CTSW, CST6, CNIH2, CFL1, CD248, CCDC85B, CATSPER1, BRMS1, BANF1, B4GAT1, AP5B1	ZDHHC24, UNC93B1, TMEM134, TBX10, TBC1D10C, SYT12, SSH3, SPTBN2, RPS6KB2, RHOD, RCE1, RBM4, RAD9A, PTPRCAP, PPP1CA, POLD4, PITPNM1, PELI3, PC, NUDT8, NDUFV1, NDUFS8, MRPL11, LRFN4, KDM2A, GRK2, GPR152, DPP3, CTSF, CORO1B, CLCF1, CDK2AP2, CCS, CCDC87, CARNS1, CABP4, CABP2, BBS1, ANKRD13D, ALDH3B1, AIP, ACY3, ACTN3	ZDHHC24, YIF1A, UNC93B1, TSGA10IP, TMEM151A, TMEM134, TIGD3, TBX10, TBC1D10C, SYT12, SSSCA1, SSH3, SPTBN2, SNX32, SLC29A2, SLC25A45, SIPA1, SF3B2, SCYL1, SART1, RPS6KB2, RNASEH2C, RHOD, RELA, RCE1, RBM4, RAD9A, RAB1B, PTPRCAP, PPP1CA, POLD4, PITPNM1, PELI3, PCNX3, PC, PACS1, OVOL1, NUDT8, NPAS4, NDUFV1, NDUFS8, MUS81, MRPL11, MAP3K11, LTBP3, LRFN4, KLC2, KDM2A, KCNK7, KAT5, GRK2, GPR152, GAL3ST3,…	AX-104006044_V2P_C12_P26395597_G_A, AX-103838215_V2P_C12_P26396256_G_A, AX-102974052_V2P_C12_P26397141_G_T, AX-103747225_V2P_C12_P26406716_C_A, AX-103169564_V2P_C12_P26413013_A_G, AX-104084263_V2P_C12_P26414636_T_C	CSS	2.85033
chr14	19	19	78.32-78.41	0		POLR3G, MBLAC2, LYSMD3, CETN3, ADGRV1	TMEM161B, MEF2C	TMEM161B, POLR3G, MEF2C, MBLAC2, LYSMD3, CETN3, ADGRV1	AX-104353318_V2P_C14_P78297725_C_T, AX-103808982_V2P_C14_P78300803_A_G, AX-103554734_V2P_C14_P78301593_G_T, AX-103917806_V2P_C14_P78302730_G_A, AX-103869535_V2P_C14_P78309332_A_G, AX-104547920_V2P_C14_P78316993_A_G, AX-104272356_V2P_C14_P78320391_T_C, AX-104421945_V2P_C14_P78320897_A_G, AX-104234755_V2P_C14_P78338131_C_T, AX-103597935_V2P_C14_P78339889_A_G, AX-104810743_V2P_C14_P78344379_T_G, AX-…	CSS	3.11742
chr15	20	31	75.08-75.52	2	TDRD15, APOB		WDR35, TTC32, SDC1, RHOB, PUM2, MATN3, LDAH, LAPTM4A, HS1BP3, GDF7	WDR35, TTC32, TDRD15, SDC1, RHOB, PUM2, MATN3, LDAH, LAPTM4A, HS1BP3, GDF7, APOB	AX-103167994_V2P_C15_P73818299_C_T, AX-103956172_V2P_C15_P73819032_G_T, AX-104651108_V2P_C15_P73928337_T_C, AX-103845530_V2P_C15_P73994617_T_C, AX-104847935_V2P_C15_P73999859_C_G, AX-104533286_V2P_C15_P74019117_A_G, AX-104624047_V2P_C15_P74020839_G_A, AX-104457654_V2P_C15_P74027806_G_C, AX-104684645_V2P_C15_P74039016_T_G, AX-103611255_V2P_C15_P74039729_A_C, AX-103160149_V2P_C15_P74043761_G_A, AX-…	CSS	3.14032						#
chr15	21	1	78.12-78.12	0		RDH14	VSNL1, SMC6, RAD51AP2, MSGN1, KCNS3, GEN1	VSNL1, SMC6, RDH14, RAD51AP2, MSGN1, KCNS3, GEN1	AX-104185126_V2P_C15_P76847149_G_T	CSS	2.74182
chr15	22	3	81.15-81.15	0		NBAS, FAM84A		NBAS, FAM84A	AX-104545127_V2P_C15_P79878606_C_T, AX-103320403_V2P_C15_P79879145_C_T, AX-103477139_V2P_C15_P79885763_T_C	CSS	2.82737
chr15	23	2	92.03-92.05	0		TPO, SNTG2, PXDN, MYT1L	TMEM18, SH3YL1, FAM110C, ALKAL2, ACP1	TPO, TMEM18, SNTG2, SH3YL1, PXDN, MYT1L, FAM110C, ALKAL2, ACP1	AX-104614046_V2P_C15_P90753103_G_A, AX-103449731_V2P_C15_P90772364_C_T	CSS	2.79437
chr16	24	44	74.14-74.28	1	SOX14	STAG1, SLC35G2, NCK1, IL20RB	PIK3CB, NME9, MRAS, FOXL2, FAIM, ESYT3, DZIP1L, DBR1, CLDN18, CEP70, ARMC8, A4GNT	STAG1, SOX14, SLC35G2, PIK3CB, NME9, NCK1, MRAS, IL20RB, FOXL2, FAIM, ESYT3, DZIP1L, DBR1, CLDN18, CEP70, ARMC8, A4GNT	AX-103637194_V2P_C16_P72557859_T_G, AX-103489525_V2P_C16_P72561520_G_A, AX-103472610_V2P_C16_P72564989_A_G, AX-104358365_V2P_C16_P72566902_C_A, AX-103753751_V2P_C16_P72572521_C_T, AX-104230458_V2P_C16_P72573707_C_T, AX-105014892_V2P_C16_P72574847_G_A, AX-105014894_V2P_C16_P72574990_T_C, AX-104052723_V2P_C16_P72579075_T_C, AX-104689951_V2P_C16_P72580302_G_A, AX-103462525_V2P_C16_P72581403_T_C, AX-…	CSS	3.82614
chr19	25	1	44.17-44.17	0			LSAMP	LSAMP	AX-104467292_V2P_C19_P39543144_C_T	CSS	3.03429
chr21	26	18	42.89-42.97	1	CDH18			CDH18	AX-103406980_V2P_C0_P18012110_G_A, AX-103242446_V2P_C21_P41820114_G_A, AX-103282285_V2P_C21_P41823735_C_T, AX-103714597_V2P_C21_P41826994_A_G, AX-105010013_V2P_C21_P41831379_G_A, AX-103481218_V2P_C21_P41832370_C_T, AX-103731756_V2P_C21_P41846248_C_T, AX-102948933_V2P_C21_P41847737_C_A, AX-102948927_V2P_C21_P41850964_C_T, AX-102948932_V2P_C21_P41851412_C_T, AX-103185692_V2P_C21_P41854893_A_G, AX-1…	CSS	3.57758
chr23	27	1	24.05-24.05	0		VLDLR, SMARCA2, PUM3, KCNV2	RFX3, GLIS3	VLDLR, SMARCA2, RFX3, PUM3, KCNV2, GLIS3	AX-103821460_V2P_C23_P24656105_C_T	CSS	3.05884
chr24	28	1	3.98-3.98	0		WDHD1, SOCS4, MAPK1IP1L, LGALS3, KTN1, GCH1, FBXO34, DLGAP5, ATG14	TMEM260, PELI2, OTX2, EXOC5, CYB5A	WDHD1, TMEM260, SOCS4, PELI2, OTX2, MAPK1IP1L, LGALS3, KTN1, GCH1, FBXO34, EXOC5, DLGAP5, CYB5A, ATG14	AX-104712998_V2P_C24_P4114739_C_T	CSS	2.69681
chr24	29	2	18.4-18.41	1	DPF3	SIPA1L1, RGS6	ZNF410, ZFYVE1, RIOX1, RBM25, PTGR2, PSEN1, PNMA1, PAPLN, NUMB, HEATR4, ELMSAN1, DNAL1, DCAF4, ACOT6, ACOT4	ZNF410, ZFYVE1, SIPA1L1, RIOX1, RGS6, RBM25, PTGR2, PSEN1, PNMA1, PAPLN, NUMB, HEATR4, ELMSAN1, DPF3, DNAL1, DCAF4, ACOT6, ACOT4	AX-104152457_V2P_C24_P18542946_G_T, AX-102949483_V2P_C24_P18547150_T_G	CSS	2.82247
chr27	30	5	19.93-19.95	0		TUSC3, MSR1	ZDHHC2, VPS37A, SLC7A2, PDGFRL, MTUS1, MTMR7, MICU3, FGL1, FGF20, CNOT7	ZDHHC2, VPS37A, TUSC3, SLC7A2, PDGFRL, MTUS1, MTMR7, MSR1, MICU3, FGL1, FGF20, CNOT7	AX-103771263_V2P_C27_P19971597_C_A, AX-103045769_V2P_C27_P19973104_G_A, AX-103957327_V2P_C27_P19979431_C_T, AX-103995238_V2P_C27_P19994453_G_A, AX-103704050_V2P_C27_P19997872_G_T	CSS	2.76636
chr28	31	50	28.89-29.09	1	CHST11	TXNRD1, TDG, STAB2, NT5DC3, NFYB, HSP90B1, HCFC2, GLT8D2, EID3	WASHC4, SLC41A2, APPL2, ALDH1L2	WASHC4, TXNRD1, TDG, STAB2, SLC41A2, NT5DC3, NFYB, HSP90B1, HCFC2, GLT8D2, EID3, CHST11, APPL2, ALDH1L2	AX-103630494_V2P_C28_P27844439_T_C, AX-104491488_V2P_C28_P27844684_A_G, AX-103498818_V2P_C28_P27845640_C_A, AX-103568407_V2P_C28_P27846926_G_A, AX-103873127_V2P_C28_P27853695_T_C, AX-104067833_V2P_C28_P27854764_T_C, AX-104379832_V2P_C28_P27858885_G_T, AX-104808187_V2P_C28_P27863179_G_A, AX-103673056_V2P_C28_P27871002_A_G, AX-104668556_V2P_C28_P27883736_G_A, AX-104548242_V2P_C28_P27885026_G_A, AX-…	CSS	3.41688
chr31	32	5	23.09-23.24	0		PHACTR2, PEX3, LTV1, HIVEP2, FUCA2, AIG1, ADAT2	VTA1, NMBR, ADGRG6	VTA1, PHACTR2, PEX3, NMBR, LTV1, HIVEP2, FUCA2, AIG1, ADGRG6, ADAT2	AX-104009144_V2P_C31_P23047124_T_C, AX-104801667_V2P_C31_P23048570_C_T, AX-104054211_V2P_C31_P23051288_T_C, AX-103084428_V2P_C31_P23064953_C_T, AX-104774686_V2P_C31_P23196368_C_T	CSS	2.83213

## Sheet: Table S3
Table S3 Composite Selection Signals (CSS) results for Abaga Black vs. other Chinese Mongolian populations (top 1% SNPs threshold)
Chromosome	ClusterN	cluster_snps_N	Cluster_region	N_Genes_in	Genes_in	Genes_up	Genes_down	Genes_all	cluster_snps	test	max_score_in_cluster
chr1	1	3	15.69-15.69	0		VAX1, SLC18A2, SHTN1, PNLIPRP2, PNLIPRP1, PNLIP, PDZD8, KCNK18, HSPA12A, ENO4, EMX2	PNLIPRP3, GFRA1, CCDC172, ATRNL1	VAX1, SLC18A2, SHTN1, PNLIPRP3, PNLIPRP2, PNLIPRP1, PNLIP, PDZD8, KCNK18, HSPA12A, GFRA1, ENO4, EMX2, CCDC172, ATRNL1	AX-104726858_V2P_C1_P15566723_C_T, AX-103945510_V2P_C1_P15567680_A_G, AX-104008222_V2P_C1_P15567706_G_A	CSS	1.93982
chr1	2	2	39.22-39.22	0		SLC16A12, PANK1, KIF20B, IFIT5	STAMBPL1, LIPN, LIPM, LIPA, IFIT3, FAS, CH25H, ANKRD22, ACTA2	STAMBPL1, SLC16A12, PANK1, LIPN, LIPM, LIPA, KIF20B, IFIT5, IFIT3, FAS, CH25H, ANKRD22, ACTA2	AX-103046429_V2P_C0_P45177081_A_G, AX-103676593_V2P_C0_P45178406_T_C	CSS	1.76848
chr1	3	7	45.72-45.75	0		PCDH15		PCDH15	AX-103647193_V2P_C1_P45359186_G_C, AX-103416717_V2P_C1_P45372829_G_C, AX-104597490_V2P_C1_P45373313_C_T, AX-103997973_V2P_C1_P45375366_T_C, AX-103079212_V2P_C1_P45379136_G_A, AX-104095913_V2P_C1_P45382239_T_C, AX-103083582_V2P_C1_P45384761_C_T	CSS	2.17178
chr1	4	6	48.51-48.57	1	TFAM	UBE2D1, IPMK, CISD1	PHYHIPL, FAM13C, BICC1	UBE2D1, TFAM, PHYHIPL, IPMK, FAM13C, CISD1, BICC1	AX-103448984_V2P_C1_P48142820_A_G, AX-103147994_V2P_C1_P48151703_G_A, AX-103114176_V2P_C1_P48200830_G_A, AX-102992175_V2P_C1_P48203581_A_G, AX-104695473_V2P_C1_P48204323_A_G, AX-104433751_V2P_C1_P48205382_T_C	CSS	1.82773
chr1	5	1	57.28-57.28	1	SLC25A16	SIRT1, RUFY2, PBLD, MYPN, HNRNPH3, HERC4, DNAJC12, DNA2, CTNNA3, ATOH7	VPS26A, TSPAN15, TET1, TACR2, SUPV3L1, STOX1, SRGN, NEUROG3, KIF1BP, HKDC1, HK1, FAM241B, DDX50, DDX21, CCAR1	VPS26A, TSPAN15, TET1, TACR2, SUPV3L1, STOX1, SRGN, SLC25A16, SIRT1, RUFY2, PBLD, NEUROG3, MYPN, KIF1BP, HNRNPH3, HKDC1, HK1, HERC4, FAM241B, DNAJC12, DNA2, DDX50, DDX21, CTNNA3, CCAR1, ATOH7	AX-104534807_V2P_C1_P56833164_C_T	CSS	1.81155
chr1	6	7	68.95-68.96	2	NUP133, ACTA1	URB2, TAF5L, PGBD5, GALNT2, ABCB10	ZNF22, TMEM72, SPHAR, RHOU, RASSF4, RAB4A, DEPP1, CCSAP	ZNF22, URB2, TMEM72, TAF5L, SPHAR, RHOU, RASSF4, RAB4A, PGBD5, NUP133, GALNT2, DEPP1, CCSAP, ACTA1, ABCB10	AX-102983692_V2P_C1_P68401600_A_G, AX-104903873_V2P_C1_P68405536_A_G, AX-104743786_V2P_C1_P68405570_C_T, AX-104270204_V2P_C1_P68407266_C_T, AX-104437207_V2P_C1_P68409348_C_T, AX-103917979_V2P_C1_P68412826_C_T, AX-103462038_V2P_C1_P68413241_G_A	CSS	1.86405
chr1	7	12	72.7-72.76	1	CHRM3	ZNF248, BMS1		ZNF248, CHRM3, BMS1	AX-103927127_V2P_C1_P72167830_C_T, AX-104829287_V2P_C1_P72167912_T_C, AX-103552729_V2P_C1_P72172668_G_A, AX-103220531_V2P_C1_P72173082_T_C, AX-103070311_V2P_C1_P72178142_T_G, AX-103116282_V2P_C1_P72181674_T_G, AX-103661150_V2P_C1_P72187724_G_T, AX-104607321_V2P_C1_P72205096_C_T, AX-104035845_V2P_C1_P72215702_A_G, AX-103644720_V2P_C1_P72216105_G_A, AX-103079517_V2P_C1_P72217631_A_G, AX-104772034_V…	CSS	2.14886
chr1	8	22	99.05-99.14	1	SLCO3A1	SV2B, AKAP13	ST8SIA2, RGMA, FAM174B, CHD2	SV2B, ST8SIA2, SLCO3A1, RGMA, FAM174B, CHD2, AKAP13	AX-103754936_V2P_C1_P98153387_A_G, AX-104659311_V2P_C1_P98156838_A_G, AX-104184375_V2P_C1_P98167150_C_A, AX-103827634_V2P_C1_P98171478_A_G, AX-103302152_V2P_C1_P98175097_A_G, AX-103507055_V2P_C1_P98175449_G_A, AX-104575684_V2P_C1_P98180386_A_G, AX-103924470_V2P_C1_P98187514_T_C, AX-104057682_V2P_C1_P98190459_C_T, AX-104574361_V2P_C1_P98193928_G_A, AX-103151320_V2P_C0_P15678687_G_A, AX-103175147_V…	CSS	2.62868
chr1	9	1	106.3-106.3	1	ADAMTS17	TTC23, SYNM, MEF2A, LYSMD4, LRRC28, IGF1R	LRRK1, LINS1, CHSY1, CERS3, ASB7, ALDH1A3	TTC23, SYNM, MEF2A, LYSMD4, LRRK1, LRRC28, LINS1, IGF1R, CHSY1, CERS3, ASB7, ALDH1A3, ADAMTS17	AX-104657702_V2P_C1_P105386724_A_G	CSS	1.82388
chr1	10	22	107.16-107.25	1	CHSY1	LRRK1, LINS1, CERS3, ASB7, ALDH1A3, ADAMTS17	TM2D3, TJP1, TARSL2, SNRPA1, SELENOS, PCSK6	TM2D3, TJP1, TARSL2, SNRPA1, SELENOS, PCSK6, LRRK1, LINS1, CHSY1, CERS3, ASB7, ALDH1A3, ADAMTS17	AX-103366095_V2P_C1_P106239301_A_G, AX-103423560_V2P_C1_P106241893_T_G, AX-104448618_V2P_C1_P106249772_G_T, AX-104649694_V2P_C1_P106253662_A_G, AX-104552187_V2P_C1_P106258137_A_G, AX-103737459_V2P_C1_P106258461_C_T, AX-104361043_V2P_C1_P106267281_C_T, AX-103748466_V2P_C1_P106270274_C_T, AX-104623503_V2P_C1_P106274413_G_A, AX-103454112_V2P_C1_P106280215_A_G, AX-104270445_V2P_C1_P106282637_G_A, AX-…	CSS	2.1177
chr1	11	22	126.51-126.59	2	IQCH, AAGAB	SKOR1, PIAS1, MAP2K5, ITGA11, FEM1B, CLN6, CALML4	ZWILCH, TIPIN, SNAPC5, SMAD6, SMAD3, RPL4, MEGF11, MAP2K1, LCTL, DIS3L	ZWILCH, TIPIN, SNAPC5, SMAD6, SMAD3, SKOR1, RPL4, PIAS1, MEGF11, MAP2K5, MAP2K1, LCTL, ITGA11, IQCH, FEM1B, DIS3L, CLN6, CALML4, AAGAB	AX-104116487_V2P_C1_P125358695_A_G, AX-104952139_V2P_C1_P125364607_G_A, AX-103033447_V2P_C1_P125365922_C_T, AX-104219377_V2P_C1_P125369690_A_G, AX-103077420_V2P_C1_P125381520_A_G, AX-104546022_V2P_C1_P125384973_T_C, AX-104564963_V2P_C1_P125399359_T_C, AX-103894238_V2P_C1_P125400093_G_A, AX-103931107_V2P_C1_P125400816_T_C, AX-103523450_V2P_C1_P125401090_A_G, AX-104309832_V2P_C1_P125412271_C_T, AX-…	CSS	2.45984
chr1	12	8	130.03-130.06	2	CA12, APH1B	ZNF609, USP3, TRIP4, SNX22, SNX1, PPIB, PCLAF, HERC1, FBXL22, DAPK2, CSNK1G1, CIAO2A	TPM1, TLN2, RPS27L, RAB8B, LACTB	ZNF609, USP3, TRIP4, TPM1, TLN2, SNX22, SNX1, RPS27L, RAB8B, PPIB, PCLAF, LACTB, HERC1, FBXL22, DAPK2, CSNK1G1, CIAO2A, CA12, APH1B	AX-104570060_V2P_C1_P128778289_A_G, AX-103953558_V2P_C1_P128778389_G_A, AX-103562262_V2P_C1_P128789264_C_T, AX-104043411_V2P_C1_P128791139_A_G, AX-103960779_V2P_C1_P128801482_C_T, AX-104029808_V2P_C1_P128804867_G_T, AX-104247592_V2P_C1_P128808650_A_G, AX-104953629_V2P_C1_P128810017_G_A	CSS	1.91311
chr1	13	4	138.58-138.59	0		WDR72, UNC13C	ONECUT1, MYO5C, MYO5A, MAPK6, GNB5, FAM214A, ARPP19	WDR72, UNC13C, ONECUT1, MYO5C, MYO5A, MAPK6, GNB5, FAM214A, ARPP19	AX-104410185_V2P_C1_P137528278_C_A, AX-104690802_V2P_C1_P137528764_G_T, AX-104857302_V2P_C1_P137530887_A_G, AX-104342282_V2P_C1_P137540500_A_C	CSS	1.86673
chr2	14	7	20.22-20.23	0		ZC3H12A, YRDC, UTP11, SNIP1, SF3A3, RSPO1, POU3F1, MTF1, MEAF6, MANEAL, INPP5B, GNL2, FHL3, EPHA10, DNALI1, CDCA8	THRAP3, STK40, SH3D21, OSCP1, MRPS15, LSM10, GRIK3, EVA1B, CSF3R	ZC3H12A, YRDC, UTP11, THRAP3, STK40, SNIP1, SH3D21, SF3A3, RSPO1, POU3F1, OSCP1, MTF1, MRPS15, MEAF6, MANEAL, LSM10, INPP5B, GRIK3, GNL2, FHL3, EVA1B, EPHA10, DNALI1, CSF3R, CDCA8	AX-103275031_V2P_C2_P20168928_T_G, AX-103304775_V2P_C2_P20180676_A_G, AX-102980101_V2P_C2_P20182141_G_A, AX-103105973_V2P_C2_P20185261_T_G, AX-103062558_V2P_C2_P20187691_A_G, AX-103787055_V2P_C2_P20187786_G_A, AX-104959726_V2P_C2_P20188024_C_A	CSS	1.94388
chr2	15	5	26.66-26.68	0		MATN1, LAPTM5	YTHDF2, TRNAU1AP, TMEM200B, TAF12, SRSF4, RCC1, RAB42, PTPRU, PHACTR4, OPRD1, MECR, GMEB1, EPB41	YTHDF2, TRNAU1AP, TMEM200B, TAF12, SRSF4, RCC1, RAB42, PTPRU, PHACTR4, OPRD1, MECR, MATN1, LAPTM5, GMEB1, EPB41	AX-104468213_V2P_C2_P26594079_C_T, AX-103605244_V2P_C2_P26596746_C_T, AX-103023895_V2P_C2_P26608228_G_A, AX-104668060_V2P_C2_P26609222_A_G, AX-103365437_V2P_C2_P26610566_C_T	CSS	2.05482
chr2	16	21	29.91-30.07	4	TMEM50A, RSRP1, RHCE, MACO1	ZNF683, ZNF593, UBXN11, TRIM63, STMN1, SLC30A2, SH3BGRL3, SELENON, RPS6KA1, PIGV, PDIK1L, PAQR7, PAFAH2, MTFR1L, MAN1C1, LIN28A, LDLRAP1, HMGN2, FAM110D, EXTL1, DHDDS, CRYBG2, CNKSR1, CEP85, CD52, CATSPER4, AUNIP, ARID1A	STPG1, SRRM1, RUNX3, RCAN3, NIPAL3, NCMAP, MYOM3, IL22RA1, IFNLR1, GRHL3, CLIC4	ZNF683, ZNF593, UBXN11, TRIM63, TMEM50A, STPG1, STMN1, SRRM1, SLC30A2, SH3BGRL3, SELENON, RUNX3, RSRP1, RPS6KA1, RHCE, RCAN3, PIGV, PDIK1L, PAQR7, PAFAH2, NIPAL3, NCMAP, MYOM3, MTFR1L, MAN1C1, MACO1, LIN28A, LDLRAP1, IL22RA1, IFNLR1, HMGN2, GRHL3, FAM110D, EXTL1, DHDDS, CRYBG2, CNKSR1, CLIC4, CEP85, CD52, CATSPER4, AUNIP, ARID1A	AX-103345524_V2P_C2_P29830482_A_T, AX-103690147_V2P_C2_P29848487_C_T, AX-103200296_V2P_C2_P29854105_T_C, AX-104257573_V2P_C2_P29854664_C_A, AX-103087614_V2P_C2_P29858778_C_T, AX-104094516_V2P_C2_P29860302_C_T, AX-103253352_V2P_C2_P29860980_T_C, AX-104975050_V2P_C2_P29885235_G_A, AX-103865589_V2P_C2_P29887404_G_C, AX-104878262_V2P_C2_P29893752_G_A, AX-104135471_V2P_C2_P29930976_G_A, AX-103196797_V…	CSS	2.32541
chr2	17	4	32.7-32.7	0		ZBTB40, WNT4, TEX46, LUZP1, LACTBL1, KDM1A, HTR1D, EPHB2, EPHA8, C1QC, C1QB, C1QA	USP48, RAP1GAP, LDLRAD2, HSPG2, HP1BP3, EIF4G3, ECE1, CDC42, ALPL	ZBTB40, WNT4, USP48, TEX46, RAP1GAP, LUZP1, LDLRAD2, LACTBL1, KDM1A, HTR1D, HSPG2, HP1BP3, EPHB2, EPHA8, EIF4G3, ECE1, CDC42, C1QC, C1QB, C1QA, ALPL	AX-103948438_V2P_C2_P32530627_G_A, AX-103862257_V2P_C2_P32533884_C_T, AX-103267030_V2P_C2_P32534783_C_T, AX-103202118_V2P_C2_P32535150_C_T	CSS	1.78127
chr2	18	44	34.66-35.17	6	UBR4, PQLC2, MRTO4, EMC1, CAPZB, AKR7A2	VWA5B1, UBXN10, TMCO4, SH2D5, RNF186, PLA2G5, PLA2G2F, PLA2G2E, PLA2G2D, PLA2G2C, PLA2G2A, PINK1, OTUD3, MUL1, MINOS1, KIF17, HTR6, HP1BP3, FAM43B, EIF4G3, DDOST, CDA, CAMK2N1	TAS1R2, PAX7, KLHDC7A, IGSF21, IFFO2, ALDH4A1, ACTL8	VWA5B1, UBXN10, UBR4, TMCO4, TAS1R2, SH2D5, RNF186, PQLC2, PLA2G5, PLA2G2F, PLA2G2E, PLA2G2D, PLA2G2C, PLA2G2A, PINK1, PAX7, OTUD3, MUL1, MRTO4, MINOS1, KLHDC7A, KIF17, IGSF21, IFFO2, HTR6, HP1BP3, FAM43B, EMC1, EIF4G3, DDOST, CDA, CAPZB, CAMK2N1, ALDH4A1, AKR7A2, ACTL8	AX-104737319_V2P_C2_P34495129_C_T, AX-104490628_V2P_C2_P34512093_T_C, AX-104916198_V2P_C2_P34512828_G_A, AX-104296975_V2P_C2_P34513402_A_G, AX-104009452_V2P_C2_P34526143_C_T, AX-104320232_V2P_C2_P34527494_T_C, AX-103906800_V2P_C2_P34544135_C_T, AX-103790016_V2P_C2_P34549097_C_T, AX-104393156_V2P_C2_P34551834_T_C, AX-103284426_V2P_C2_P34556362_T_C, AX-104745841_V2P_C2_P34558940_T_C, AX-104869348_V…	CSS	2.55618
chr2	19	47	35.85-36.04	1	IGSF21	UBR4, TAS1R2, PQLC2, PAX7, MRTO4, KLHDC7A, IFFO2, EMC1, ALDH4A1, AKR7A2	SZRD1, SPATA21, SDHB, RCC2, PADI6, PADI4, PADI3, PADI2, PADI1, NECAP2, MFAP2, FBXO42, CROCC, ATP13A2, ARHGEF10L, ACTL8	UBR4, TAS1R2, SZRD1, SPATA21, SDHB, RCC2, PQLC2, PAX7, PADI6, PADI4, PADI3, PADI2, PADI1, NECAP2, MRTO4, MFAP2, KLHDC7A, IGSF21, IFFO2, FBXO42, EMC1, CROCC, ATP13A2, ARHGEF10L, ALDH4A1, AKR7A2, ACTL8	AX-103618375_V2P_C2_P35634774_A_G, AX-103901630_V2P_C2_P35665554_C_A, AX-104334632_V2P_C2_P35665688_T_C, AX-103841970_V2P_C2_P35671464_A_C, AX-103831074_V2P_C2_P35679778_C_T, AX-103658585_V2P_C2_P35681878_T_C, AX-104241938_V2P_C2_P35691347_T_C, AX-104127808_V2P_C2_P35692539_T_G, AX-104746367_V2P_C2_P35701969_T_G, AX-102953436_V2P_C2_P35708953_C_A, AX-103514394_V2P_C2_P35709096_T_C, AX-104204411_V…	CSS	2.30546
chr2	20	2	39.69-39.69	1	VPS13D	PRDM2, PDPN, LRRC38, DHRS3, AADACL3	UBIAD1, TNFRSF8, TNFRSF1B, TARDBP, SRM, PLOD1, NPPB, NPPA, MTOR, MTHFR, MIIP, MFN2, MASP2, MAD2L2, KIAA2013, FBXO6, FBXO2, EXOSC10, DRAXIN, DISP3, CLCN6, ANGPTL7, AGTRAP	VPS13D, UBIAD1, TNFRSF8, TNFRSF1B, TARDBP, SRM, PRDM2, PLOD1, PDPN, NPPB, NPPA, MTOR, MTHFR, MIIP, MFN2, MASP2, MAD2L2, LRRC38, KIAA2013, FBXO6, FBXO2, EXOSC10, DRAXIN, DISP3, DHRS3, CLCN6, ANGPTL7, AGTRAP, AADACL3	AX-103216871_V2P_C2_P39470623_G_A, AX-103817999_V2P_C2_P39473347_T_C	CSS	1.80078
chr2	21	10	42.28-42.31	1	CA6	UBE4B, TMEM201, SPSB1, SLC2A5, SLC25A33, RBP7, PIK3CD, NMNAT1, LZIC, KIF1B, H6PD, GPR157, CTNNBIP1, CLSTN1	VAMP3, UTS2, TNFRSF9, SLC45A1, RERE, PER3, PARK7, ERRFI1, ENO1, CAMTA1	VAMP3, UTS2, UBE4B, TNFRSF9, TMEM201, SPSB1, SLC45A1, SLC2A5, SLC25A33, RERE, RBP7, PIK3CD, PER3, PARK7, NMNAT1, LZIC, KIF1B, H6PD, GPR157, ERRFI1, ENO1, CTNNBIP1, CLSTN1, CAMTA1, CA6	AX-103291471_V2P_C2_P42058133_C_A, AX-104324316_V2P_C2_P42058198_A_G, AX-104081217_V2P_C2_P42068675_A_G, AX-104612062_V2P_C2_P42069778_A_G, AX-104887547_V2P_C2_P42071718_C_A, AX-103399286_V2P_C2_P42074334_G_T, AX-104725440_V2P_C2_P42080401_C_T, AX-103225480_V2P_C2_P42084367_G_A, AX-103673102_V2P_C2_P42090142_G_A, AX-104315836_V2P_C2_P42090609_A_G	CSS	2.34792
chr2	22	26	46.33-46.64	6	TP73, SMIM1, LRRC47, DFFB, CEP104, CCDC27	AJAP1	WRAP73, TTC34, TPRG1L, TNFRSF14, PRDM16, PANK4, MMEL1, MEGF6, HES5, FAM213B, ARHGEF16, ACTRT2	WRAP73, TTC34, TPRG1L, TP73, TNFRSF14, SMIM1, PRDM16, PANK4, MMEL1, MEGF6, LRRC47, HES5, FAM213B, DFFB, CEP104, CCDC27, ARHGEF16, AJAP1, ACTRT2	AX-104129681_V2P_C2_P46105192_A_C, AX-103675445_V2P_C2_P46105629_G_C, AX-104598365_V2P_C2_P46106444_A_G, AX-104656667_V2P_C2_P46175013_A_C, AX-104951437_V2P_C2_P46223994_A_G, AX-103016015_V2P_C2_P46242138_C_T, AX-103685441_V2P_C2_P46244018_G_A, AX-103475422_V2P_C2_P46250328_G_A, AX-103918570_V2P_C2_P46261899_C_T, AX-104711955_V2P_C2_P46308282_T_C, AX-104214504_V2P_C2_P46312662_A_G, AX-104486766_V…	CSS	2.39936
chr2	23	2	47.53-47.53	0		WRAP73, TTC34, TPRG1L, TP73, SMIM1, PRDM16, MMEL1, MEGF6, LRRC47, FAM213B, CEP104, CCDC27, ARHGEF16, ACTRT2	VWA1, TNFRSF14, TMEM88B, TMEM52, TMEM240, SSU72, SKI, RER1, PRKCZ, PLCH2, PEX10, PANK4, NADK, MRPL20, MORN1, MMP23B, MIB2, HES5, GNB1, GABRD, FNDC10, FAAP20, CFAP74, CCNL2, CALML6, AURKAIP1, ANKRD65	WRAP73, VWA1, TTC34, TPRG1L, TP73, TNFRSF14, TMEM88B, TMEM52, TMEM240, SSU72, SMIM1, SKI, RER1, PRKCZ, PRDM16, PLCH2, PEX10, PANK4, NADK, MRPL20, MORN1, MMP23B, MMEL1, MIB2, MEGF6, LRRC47, HES5, GNB1, GABRD, FNDC10, FAM213B, FAAP20, CFAP74, CEP104, CCNL2, CCDC27, CALML6, AURKAIP1, ARHGEF16, ANKRD65, ACTRT2	AX-103156661_V2P_C2_P47296933_T_G, AX-103048763_V2P_C2_P47305423_C_G	CSS	2.01683
chr2	24	18	57.73-57.81	1	INTS9	ZNF395, SCARA5, PNOC, PBK, NUGGC, FZD3, FBXO16, EXTL3, ESCO2, ELP3	MSRA, KIF13B, HMBOX1	ZNF395, SCARA5, PNOC, PBK, NUGGC, MSRA, KIF13B, INTS9, HMBOX1, FZD3, FBXO16, EXTL3, ESCO2, ELP3	AX-104338623_V2P_C2_P57381209_C_T, AX-103182786_V2P_C2_P57386905_G_T, AX-103556527_V2P_C2_P57387216_A_G, AX-104731539_V2P_C2_P57390405_C_T, AX-103576954_V2P_C2_P57394371_A_C, AX-103139973_V2P_C2_P57397572_C_T, AX-104719081_V2P_C2_P57413676_T_C, AX-104936314_V2P_C2_P57424190_T_C, AX-104228170_V2P_C2_P57427278_T_C, AX-102949790_V2P_C2_P57430837_C_T, AX-103984762_V2P_C2_P57432244_G_A, AX-104657179_V…	CSS	2.43526
chr2	25	2	60.61-60.61	0		XKR6, NEIL2, MTMR9, GATA4, FDFT1, FAM167A, DEFB136, DEFB135, DEFB134, CTSB, BLK	GLRA3, ADAM29	XKR6, NEIL2, MTMR9, GLRA3, GATA4, FDFT1, FAM167A, DEFB136, DEFB135, DEFB134, CTSB, BLK, ADAM29	AX-103299600_V2P_C2_P60239792_T_C, AX-104693981_V2P_C2_P60246316_T_C	CSS	1.78229
chr2	26	24	62.44-62.57	1	HAND2	HPGD, GLRA3, FBXO8, CEP44	SCRG1, SAP30, HMGB2, GALNT7	SCRG1, SAP30, HPGD, HMGB2, HAND2, GLRA3, GALNT7, FBXO8, CEP44	AX-104714454_V2P_C2_P61985930_A_C, AX-103734747_V2P_C2_P61988207_G_A, AX-103597755_V2P_C2_P61992920_C_T, AX-104266988_V2P_C2_P61993010_C_T, AX-104510614_V2P_C2_P61993629_T_G, AX-102994658_V2P_C2_P61998669_T_C, AX-104858848_V2P_C2_P62003808_C_T, AX-104296522_V2P_C2_P62003884_C_T, AX-104797290_V2P_C2_P62015566_G_A, AX-104217780_V2P_C2_P62015842_G_A, AX-103288755_V2P_C2_P62032497_T_C, AX-103348264_V…	CSS	2.30634
chr2	27	20	71.14-71.36	0		APELA	TMA16, TKTL2, NPY5R, NPY1R, NAF1	TMA16, TKTL2, NPY5R, NPY1R, NAF1, APELA	AX-103265921_V2P_C2_P70664815_C_T, AX-103312857_V2P_C2_P70665733_C_T, AX-103978096_V2P_C2_P70667661_G_T, AX-103784963_V2P_C2_P70671566_A_G, AX-103211896_V2P_C2_P70691663_C_T, AX-103775925_V2P_C2_P70697330_C_T, AX-103806538_V2P_C2_P70697828_C_T, AX-104137440_V2P_C2_P70700941_C_T, AX-104502307_V2P_C2_P70715137_C_T, AX-104687861_V2P_C2_P70809238_C_T, AX-104388808_V2P_C2_P70813879_C_T, AX-104935585_V…	CSS	2.3096
chr2	28	18	96.18-96.21	0			PABPC4L	PABPC4L	AX-104915460_V2P_C2_P95849271_G_A, AX-104841612_V2P_C2_P95854999_A_G, AX-104619737_V2P_C2_P95858375_T_G, AX-104833670_V2P_C2_P95858736_C_T, AX-103482185_V2P_C2_P95859284_T_C, AX-103356360_V2P_C2_P95865509_A_C, AX-104312009_V2P_C2_P95866372_A_G, AX-103908083_V2P_C2_P95866887_C_T, AX-103190073_V2P_C2_P95866910_A_G, AX-104957707_V2P_C2_P95867352_C_T, AX-104750739_V2P_C2_P95867484_T_C, AX-104545834_V…	CSS	1.86014
chr2	29	47	105.42-105.57	1	SPATA5	SPRY1	TRPC3, NUDT6, KIAA1109, IL21, IL2, FGF2, EXOSC9, CCNA2, BBS7, BBS12, ADAD1	TRPC3, SPRY1, SPATA5, NUDT6, KIAA1109, IL21, IL2, FGF2, EXOSC9, CCNA2, BBS7, BBS12, ADAD1	AX-104007280_V2P_C2_P105083278_T_C, AX-104524600_V2P_C2_P105083532_C_T, AX-103952818_V2P_C2_P105093649_T_C, AX-103865081_V2P_C2_P105114822_G_C, AX-103761061_V2P_C2_P105119482_A_C, AX-104462958_V2P_C2_P105123745_C_T, AX-103752642_V2P_C2_P105124102_C_T, AX-104139780_V2P_C2_P105140675_C_T, AX-104046892_V2P_C2_P105141213_A_G, AX-104327420_V2P_C2_P105142452_A_G, AX-104400528_V2P_C2_P105144601_T_C, AX-…	CSS	1.89929
chr3	30	10	10.49-10.52	1	ADGRG1	SLC12A3, RSPRY1, POLR2C, PLLP, OGFOD1, NUP93, NUDT21, NLRC5, HERPUD1, GNAO1, FAM192A, DOK4, CX3CL1, CPNE2, COQ9, CIAPIN1, CCL22, CCL17, CCDC102A, BBS2, ARL2BP, AMFR, ADGRG5	ZNF319, USB1, TEPP, SLC38A7, SETD6, PRSS54, NDRG4, MMP15, KIFC3, KATNB1, GOT2, GINS3, DRC7, CSNK2A2, CNOT1, CNGB1, CFAP20, CCDC113, ADGRG3	ZNF319, USB1, TEPP, SLC38A7, SLC12A3, SETD6, RSPRY1, PRSS54, POLR2C, PLLP, OGFOD1, NUP93, NUDT21, NLRC5, NDRG4, MMP15, KIFC3, KATNB1, HERPUD1, GOT2, GNAO1, GINS3, FAM192A, DRC7, DOK4, CX3CL1, CSNK2A2, CPNE2, COQ9, CNOT1, CNGB1, CIAPIN1, CFAP20, CCL22, CCL17, CCDC113, CCDC102A, BBS2, ARL2BP, AMFR, ADGRG5, ADGRG3, ADGRG1	AX-103018337_V2P_C3_P9791732_T_C, AX-103294096_V2P_C3_P9793769_T_C, AX-103449386_V2P_C3_P9795591_A_G, AX-103869061_V2P_C3_P9795772_C_T, AX-103502962_V2P_C3_P9797521_C_T, AX-103022600_V2P_C3_P9808812_A_G, AX-103334514_V2P_C3_P9809927_A_G, AX-103968879_V2P_C3_P9822246_T_C, AX-103466063_V2P_C3_P9825237_A_G, AX-103887880_V2P_C3_P9826728_T_C	CSS	2.07964
chr3	31	17	12.49-12.63	1	No gene			No gene	AX-103933396_V2P_C3_P11793138_G_A, AX-104963944_V2P_C3_P11798740_A_G, AX-103987614_V2P_C3_P11799502_T_C, AX-104653564_V2P_C3_P11802912_C_T, AX-104769268_V2P_C3_P11803817_A_G, AX-104678209_V2P_C3_P11816797_T_C, AX-103217288_V2P_C3_P11818468_T_C, AX-103451338_V2P_C3_P11821682_A_G, AX-103605954_V2P_C3_P11821847_T_C, AX-103025694_V2P_C3_P11826744_T_C, AX-104700514_V2P_C3_P11831609_T_C, AX-103207005_V…	CSS	1.88395
chr3	32	4	14.02-14.05	1	CDH8			CDH8	AX-103779989_V2P_C3_P13321210_A_G, AX-104107947_V2P_C3_P13324212_A_G, AX-103120839_V2P_C3_P13330942_A_C, AX-104047684_V2P_C3_P13352106_A_G	CSS	1.80365
chr3	33	81	16.94-17.35	0		CDH11	TRADD, TK2, TERB1, RRAD, PDP2, NOL3, NAE1, KIAA0895L, HSF4, FBXL8, EXOC3L1, E2F4, DYNC1LI2, CMTM4, CMTM3, CMTM2, CKLF, CIAO2B, CES3, CES2, CDH5, CDH16, CBFB, CA7, BEAN1, B3GNT9	TRADD, TK2, TERB1, RRAD, PDP2, NOL3, NAE1, KIAA0895L, HSF4, FBXL8, EXOC3L1, E2F4, DYNC1LI2, CMTM4, CMTM3, CMTM2, CKLF, CIAO2B, CES3, CES2, CDH5, CDH16, CDH11, CBFB, CA7, BEAN1, B3GNT9	AX-104981575_V2P_C3_P16245265_A_G, AX-104507437_V2P_C3_P16253605_G_A, AX-104383491_V2P_C3_P16258209_T_C, AX-104301439_V2P_C3_P16265582_A_G, AX-104708371_V2P_C3_P16268864_C_T, AX-103277853_V2P_C3_P16281978_C_T, AX-104416338_V2P_C3_P16285035_C_A, AX-102963697_V2P_C3_P16296512_C_T, AX-103798099_V2P_C3_P16298427_T_C, AX-104768381_V2P_C3_P16302103_A_G, AX-103125624_V2P_C3_P16312259_C_T, AX-104734796_V…	CSS	3.62118
chr3	34	69	33.31-33.74	5	IRF8, GSE1, GINS2, EMC8, COX4I1	ZDHHC7, USP10, TLDC1, KLHL36, KIAA0513, FAM92B, CRISPLD2, COTL1, ATP2C2	MTHFSD, FOXL1, FOXF1, FOXC2, FBXO31	ZDHHC7, USP10, TLDC1, MTHFSD, KLHL36, KIAA0513, IRF8, GSE1, GINS2, FOXL1, FOXF1, FOXC2, FBXO31, FAM92B, EMC8, CRISPLD2, COX4I1, COTL1, ATP2C2	AX-103877401_V2P_C3_P32618484_C_T, AX-104591554_V2P_C3_P32619455_A_G, AX-103071619_V2P_C3_P32619557_C_T, AX-103327853_V2P_C3_P32634801_A_G, AX-103133078_V2P_C3_P32642920_T_C, AX-104189481_V2P_C3_P32643365_C_T, AX-104860667_V2P_C3_P32651067_T_C, AX-103157137_V2P_C3_P32661593_G_A, AX-104041308_V2P_C3_P32663476_C_A, AX-104764718_V2P_C3_P32664982_G_T, AX-103734079_V2P_C3_P32669905_G_A, AX-104870455_V…	CSS	2.72317
chr3	35	35	34.65-34.93	3	ZCCHC14, MAP1LC3B, FBXO31	MTHFSD, FOXL1, FOXF1, FOXC2	ZNF469, ZFPM1, ZC3H18, SNAI3, SLC7A5, MVD, KLHDC4, JPH3, IL17C, CYBA, CA5A, BANP	ZNF469, ZFPM1, ZCCHC14, ZC3H18, SNAI3, SLC7A5, MVD, MTHFSD, MAP1LC3B, KLHDC4, JPH3, IL17C, FOXL1, FOXF1, FOXC2, FBXO31, CYBA, CA5A, BANP	AX-104352405_V2P_C3_P33955514_T_C, AX-103465717_V2P_C3_P33959668_C_T, AX-104251416_V2P_C3_P33961972_G_A, AX-103566740_V2P_C3_P33973597_G_A, AX-103940613_V2P_C3_P33977329_A_G, AX-103729731_V2P_C3_P33980084_C_T, AX-104738614_V2P_C3_P33988937_C_A, AX-103763470_V2P_C3_P34005755_C_A, AX-104762944_V2P_C3_P34018618_T_C, AX-103268746_V2P_C3_P34028946_G_A, AX-103775709_V2P_C3_P34033385_T_C, AX-103567789_V…	CSS	3.54145
chr3	36	35	42.81-43.67	0		STPG2	UNC5C, PDHA2, BMPR1B	UNC5C, STPG2, PDHA2, BMPR1B	AX-104444013_V2P_C3_P41997695_G_A, AX-104820293_V2P_C3_P42363989_C_T, AX-103406089_V2P_C3_P42372190_C_T, AX-104859982_V2P_C3_P42700883_A_C, AX-104783359_V2P_C3_P42706122_C_T, AX-103668982_V2P_C3_P42722284_T_C, AX-103341640_V2P_C3_P42722705_A_G, AX-104196645_V2P_C3_P42727620_A_G, AX-104833044_V2P_C3_P42734711_G_A, AX-104020177_V2P_C3_P42736343_T_C, AX-104416718_V2P_C3_P42738703_T_C, AX-104901966_V…	CSS	2.70601
chr3	37	15	44.41-44.49	1	BMPR1B	UNC5C, PDHA2	SMARCAD1, PDLIM5, HPGDS	UNC5C, SMARCAD1, PDLIM5, PDHA2, HPGDS, BMPR1B	AX-103806579_V2P_C3_P43588170_T_C, AX-104748373_V2P_C3_P43601299_T_C, AX-103417404_V2P_C3_P43602829_G_A, AX-103350688_V2P_C3_P43607615_C_T, AX-104889364_V2P_C3_P43613622_T_C, AX-104577504_V2P_C3_P43616288_T_C, AX-103153105_V2P_C3_P43616891_A_C, AX-104847513_V2P_C3_P43626755_G_A, AX-104854222_V2P_C3_P43627055_G_A, AX-103357743_V2P_C3_P43631612_T_C, AX-103576524_V2P_C3_P43633412_A_G, AX-103218568_V…	CSS	2.46223
chr3	38	21	45.31-45.4	0		UNC5C, SMARCAD1, PDLIM5, HPGDS, BMPR1B	GRID2, ATOH1	UNC5C, SMARCAD1, PDLIM5, HPGDS, GRID2, BMPR1B, ATOH1	AX-104398139_V2P_C3_P44489299_C_T, AX-104179109_V2P_C3_P44490389_G_A, AX-104632808_V2P_C3_P44490539_C_T, AX-104744525_V2P_C3_P44491558_C_T, AX-103490868_V2P_C3_P44498379_C_T, AX-103336144_V2P_C3_P44499123_C_T, AX-103649517_V2P_C3_P44500049_G_T, AX-103905719_V2P_C3_P44506671_C_T, AX-104401666_V2P_C3_P44528241_C_T, AX-103279975_V2P_C3_P44530258_A_C, AX-103273437_V2P_C3_P44531132_C_T, AX-103627994_V…	CSS	2.49756
chr3	39	9	46.01-46.05	1	GRID2	SMARCAD1, PDLIM5, HPGDS, ATOH1		SMARCAD1, PDLIM5, HPGDS, GRID2, ATOH1	AX-104319439_V2P_C3_P45195563_T_C, AX-105006900_V2P_C3_P45204177_G_A, AX-103791841_V2P_C3_P45208388_T_C, AX-104041337_V2P_C3_P45209708_C_T, AX-102966329_V2P_C3_P45212169_C_T, AX-104373106_V2P_C3_P45217904_G_A, AX-104136692_V2P_C3_P45226926_C_T, AX-103246219_V2P_C3_P45228015_C_T, AX-103798008_V2P_C3_P45228417_C_A	CSS	2.04749
chr3	40	23	47.63-48.09	0		GRID2	CCSER1	GRID2, CCSER1	AX-103973448_V2P_C3_P46249892_C_T, AX-103226797_V2P_C3_P46252087_G_A, AX-104058583_V2P_C3_P46255011_C_T, AX-103131161_V2P_C3_P46256687_G_A, AX-103492728_V2P_C3_P46277615_A_G, AX-103878993_V2P_C3_P46336361_T_C, AX-104736724_V2P_C3_P46369593_C_A, AX-103195377_V2P_C3_P46381805_G_A, AX-104281123_V2P_C3_P46383696_T_C, AX-104286236_V2P_C3_P46389952_T_G, AX-104304646_V2P_C3_P46390678_C_T, AX-103498194_V…	CSS	2.06218
chr3	41	7	48.89-49.17	1	CCSER1		SNCA, MMRN1, GPRIN3	SNCA, MMRN1, GPRIN3, CCSER1	AX-104918903_V2P_C3_P47508079_T_C, AX-103901693_V2P_C3_P47766129_C_T, AX-103948233_V2P_C3_P47769340_G_A, AX-102958045_V2P_C3_P47772875_G_A, AX-103817778_V2P_C3_P47779530_C_T, AX-103323388_V2P_C3_P47783630_T_G, AX-104681070_V2P_C3_P47788828_G_A	CSS	2.03747
chr3	42	92	49.68-50.93	10	TIGD2, SNCA, PYURF, PIGY, NAP1L5, HERC6, HERC5, HERC3, GPRIN3, FAM13A	MMRN1, CCSER1	SPP1, SPARCL1, PPM1K, PKD2, NUDT9, MEPE, KLHL8, IBSP, HSD17B13, HSD17B11, DSPP, DMP1, ABCG2	TIGD2, SPP1, SPARCL1, SNCA, PYURF, PPM1K, PKD2, PIGY, NUDT9, NAP1L5, MMRN1, MEPE, KLHL8, IBSP, HSD17B13, HSD17B11, HERC6, HERC5, HERC3, GPRIN3, FAM13A, DSPP, DMP1, CCSER1, ABCG2	AX-103495401_V2P_C3_P48303610_T_G, AX-104555953_V2P_C3_P48307263_A_G, AX-104774454_V2P_C3_P48307986_T_C, AX-104426076_V2P_C3_P48311149_G_T, AX-103846599_V2P_C3_P48312481_G_A, AX-104273240_V2P_C3_P48315218_G_A, AX-103704766_V2P_C3_P48315684_G_A, AX-104774094_V2P_C3_P48317527_T_G, AX-103012372_V2P_C3_P48319698_A_G, AX-103232920_V2P_C3_P48322915_C_T, AX-103323975_V2P_C3_P48328013_A_G, AX-104106297_V…	CSS	5.30453
chr3	43	21	51.46-51.8	6	SPARCL1, NUDT9, HSD17B13, HSD17B11, DSPP, DMP1	SPP1, PYURF, PPM1K, PKD2, PIGY, NAP1L5, MEPE, IBSP, HERC6, HERC5, HERC3, FAM13A, ABCG2	SLC10A6, PTPN13, MAPK10, KLHL8, AFF1	SPP1, SPARCL1, SLC10A6, PYURF, PTPN13, PPM1K, PKD2, PIGY, NUDT9, NAP1L5, MEPE, MAPK10, KLHL8, IBSP, HSD17B13, HSD17B11, HERC6, HERC5, HERC3, FAM13A, DSPP, DMP1, AFF1, ABCG2	AX-104993733_V2P_C3_P50076204_G_A, AX-103589496_V2P_C3_P50077111_C_T, AX-104873951_V2P_C3_P50086092_T_C, AX-104687028_V2P_C3_P50086354_G_A, AX-103203986_V2P_C3_P50088388_G_A, AX-103011672_V2P_C3_P50107136_T_C, AX-104186392_V2P_C3_P50321822_C_T, AX-104791946_V2P_C3_P50322047_G_A, AX-104982158_V2P_C3_P50327221_A_G, AX-104662416_V2P_C3_P50328489_C_A, AX-103257207_V2P_C3_P50367889_T_C, AX-102950924_V…	CSS	2.99103
chr3	44	21	52.81-52.91	1	MAPK10	SLC10A6, PTPN13, KLHL8, HSD17B13, AFF1	WDFY3, ARHGAP24	WDFY3, SLC10A6, PTPN13, MAPK10, KLHL8, HSD17B13, ARHGAP24, AFF1	AX-104958606_V2P_C3_P51430111_T_C, AX-103608844_V2P_C3_P51444270_C_T, AX-104218669_V2P_C3_P51444647_T_G, AX-104729188_V2P_C3_P51444767_C_T, AX-103899411_V2P_C3_P51446520_A_G, AX-104576132_V2P_C3_P51461053_C_T, AX-103201710_V2P_C3_P51473290_T_C, AX-104599340_V2P_C3_P51482690_T_G, AX-104318836_V2P_C3_P51483579_T_C, AX-103966710_V2P_C3_P51485860_C_T, AX-104886453_V2P_C3_P51491105_G_A, AX-103266752_V…	CSS	2.41015
chr3	45	2	54.1-54.14	1	WDFY3	ARHGAP24	NKX6-1, GPAT3, CDS1	WDFY3, NKX6-1, GPAT3, CDS1, ARHGAP24	AX-103687700_V2P_C3_P52629121_G_A, AX-103955325_V2P_C3_P52665415_C_T	CSS	1.81519
chr3	46	19	55.46-55.52	2	PLAC8, COPS4	MRPS18C, HPSE, HELQ, GPAT3, COQ2, ABRAXAS1	TMEM150C, THAP9, SEC31A, SCD5, RASGEF1B, LIN54, HNRNPDL, HNRNPD, ENOPH1	TMEM150C, THAP9, SEC31A, SCD5, RASGEF1B, PLAC8, MRPS18C, LIN54, HPSE, HNRNPDL, HNRNPD, HELQ, GPAT3, ENOPH1, COQ2, COPS4, ABRAXAS1	AX-104472746_V2P_C3_P53983469_T_C, AX-103884881_V2P_C3_P53987129_C_A, AX-104337782_V2P_C3_P54008523_C_A, AX-104189004_V2P_C3_P54009187_G_A, AX-103315837_V2P_C3_P54011626_G_A, AX-103246815_V2P_C3_P54012479_T_C, AX-103906759_V2P_C3_P54013036_A_G, AX-103171655_V2P_C3_P54013997_A_C, AX-102971327_V2P_C3_P54014659_C_T, AX-103888229_V2P_C3_P54015844_G_A, AX-104506750_V2P_C3_P54016015_G_A, AX-104824389_V…	CSS	2.22119
chr3	47	86	56.95-57.48	3	PRKG2, CFAP299, BMP3	TMEM150C, RASGEF1B, HNRNPDL, HNRNPD, ENOPH1	PRDM8, FGF5, ANTXR2	TMEM150C, RASGEF1B, PRKG2, PRDM8, HNRNPDL, HNRNPD, FGF5, ENOPH1, CFAP299, BMP3, ANTXR2	AX-103234469_V2P_C3_P55477144_C_T, AX-104287716_V2P_C3_P55479288_G_A, AX-104743270_V2P_C3_P55483670_T_C, AX-104358092_V2P_C3_P55485048_G_A, AX-104583268_V2P_C3_P55499154_C_T, AX-103940684_V2P_C3_P55520270_G_T, AX-104700238_V2P_C3_P55524643_A_G, AX-104753113_V2P_C3_P55525457_T_G, AX-104342259_V2P_C3_P55538498_T_G, AX-103416396_V2P_C3_P55546639_G_T, AX-104514093_V2P_C3_P55548771_A_G, AX-103418413_V…	CSS	2.89414
chr3	48	82	58.15-59.55	7	PAQR3, NAA11, GK2, FRAS1, BMP2K, ANXA3, ANTXR2	PRKG2, PRDM8, FGF5, CFAP299, BMP3	MRPL1, CXCL13, CNOT6L	PRKG2, PRDM8, PAQR3, NAA11, MRPL1, GK2, FRAS1, FGF5, CXCL13, CNOT6L, CFAP299, BMP3, BMP2K, ANXA3, ANTXR2	AX-103566417_V2P_C3_P56679679_A_G, AX-104112503_V2P_C3_P56681778_T_C, AX-104236826_V2P_C3_P56686434_G_A, AX-103011753_V2P_C3_P56690830_G_A, AX-104926357_V2P_C3_P56691197_C_T, AX-103709113_V2P_C3_P56700025_G_A, AX-104769792_V2P_C3_P56702009_C_T, AX-103630303_V2P_C3_P56706897_C_T, AX-103957836_V2P_C3_P56708854_C_T, AX-103206701_V2P_C3_P56714939_A_G, AX-104365713_V2P_C3_P56720788_T_G, AX-103435495_V…	CSS	2.35363
chr3	49	29	63.32-63.88	8	RASSF6, PPBP, MTHFD2L, MIP-2BETA, CXCL8, CXCL6, CXCL2, CXCL1	THAP6, RCHY1, PARM1, ODAPH, EREG, EPGN, BTC, AREG	COX18, ANKRD17, ALB, AFP, AFM	THAP6, RCHY1, RASSF6, PPBP, PARM1, ODAPH, MTHFD2L, MIP-2BETA, EREG, EPGN, CXCL8, CXCL6, CXCL2, CXCL1, COX18, BTC, AREG, ANKRD17, ALB, AFP, AFM	AX-104389994_V2P_C3_P61539582_T_C, AX-104634157_V2P_C3_P61545701_T_C, AX-103599775_V2P_C3_P61551182_T_G, AX-103294249_V2P_C3_P61552857_T_C, AX-103516058_V2P_C3_P61558555_G_A, AX-104536899_V2P_C3_P61560827_C_T, AX-103627854_V2P_C3_P61575241_C_T, AX-104735256_V2P_C3_P61593214_G_A, AX-104460255_V2P_C3_P61594269_A_C, AX-103178585_V2P_C3_P61594453_G_T, AX-103421842_V2P_C3_P61594606_C_T, AX-103031380_V…	CSS	2.76603
chr3	50	3	64.44-64.48	0		RASSF6, PPBP, MTHFD2L, MIP-2BETA, CXCL8, CXCL6, CXCL2, CXCL1, COX18, ANKRD17, ALB, AFP, AFM	SLC4A4, NPFFR2, GC	SLC4A4, RASSF6, PPBP, NPFFR2, MTHFD2L, MIP-2BETA, GC, CXCL8, CXCL6, CXCL2, CXCL1, COX18, ANKRD17, ALB, AFP, AFM	AX-103975015_V2P_C3_P62654232_C_T, AX-103879331_V2P_C3_P62656739_C_T, AX-104329349_V2P_C3_P62693789_C_T	CSS	1.78503
chr3	51	28	65.43-65.6	1	SLC4A4	NPFFR2, GC	UTP3, RUFY3, PRR27, ODAM, MUC7, MOB1B, JCHAIN, GRSF1, FDCSP, ENAM, DCK, CSN3, CSN1S2, CABS1, AMTN, AMBN	UTP3, SLC4A4, RUFY3, PRR27, ODAM, NPFFR2, MUC7, MOB1B, JCHAIN, GRSF1, GC, FDCSP, ENAM, DCK, CSN3, CSN1S2, CABS1, AMTN, AMBN	AX-103888561_V2P_C3_P63646220_G_A, AX-103861003_V2P_C3_P63654733_G_T, AX-102950974_V2P_C3_P63657364_G_A, AX-104220329_V2P_C3_P63659034_A_G, AX-105008902_V2P_C3_P63662655_T_C, AX-104332418_V2P_C0_P18420778_C_T, AX-103830860_V2P_C3_P63689013_G_A, AX-103766257_V2P_C3_P63698531_G_A, AX-103314627_V2P_C3_P63700980_A_G, AX-103115423_V2P_C3_P63701735_T_C, AX-102957012_V2P_C3_P63736613_C_T, AX-104736269_V…	CSS	2.62394
chr3	52	6	66.44-66.54	3	ODAM, FDCSP, CSN3	UTP3, SLC4A4, RUFY3, MUC7, MOB1B, JCHAIN, GRSF1, ENAM, DCK, CABS1, AMTN, AMBN	UGT2A2, SULT1E1, PRR27, CSN2, CSN1S2, CSN1S1	UTP3, UGT2A2, SULT1E1, SLC4A4, RUFY3, PRR27, ODAM, MUC7, MOB1B, JCHAIN, GRSF1, FDCSP, ENAM, DCK, CSN3, CSN2, CSN1S2, CSN1S1, CABS1, AMTN, AMBN	AX-104008915_V2P_C3_P64650059_C_A, AX-103943644_V2P_C3_P64650232_A_G, AX-104981599_V2P_C3_P64724216_C_A, AX-104196665_V2P_C3_P64746658_C_T, AX-103038186_V2P_C3_P64754183_G_A, AX-103997507_V2P_C3_P64755637_G_T	CSS	2.06426
chr3	53	53	67.58-68.48	1	YTHDC1	UGT2A2, SULT1E1, CSN2, CSN1S2, CSN1S1	UBA6, TMPRSS11D, TMPRSS11A, STAP1, GNRHR, CENPC	YTHDC1, UGT2A2, UBA6, TMPRSS11D, TMPRSS11A, SULT1E1, STAP1, GNRHR, CSN2, CSN1S2, CSN1S1, CENPC	AX-104579802_V2P_C3_P65784493_C_T, AX-104471523_V2P_C3_P65808002_G_T, AX-103286493_V2P_C3_P65809053_T_C, AX-104764809_V2P_C3_P65810301_C_T, AX-104052665_V2P_C3_P65841451_T_C, AX-103440757_V2P_C3_P65845041_G_A, AX-102983097_V2P_C3_P65846844_T_C, AX-104398289_V2P_C3_P65853658_C_T, AX-104844378_V2P_C3_P66237643_A_G, AX-104543013_V2P_C3_P66238571_T_C, AX-103468363_V2P_C3_P66238927_T_C, AX-104406981_V…	CSS	2.54169
chr3	54	123	69.32-70.66	0		YTHDC1, UBA6, TMPRSS11D, TMPRSS11A, STAP1, GNRHR, CENPC	EPHA5	YTHDC1, UBA6, TMPRSS11D, TMPRSS11A, STAP1, GNRHR, EPHA5, CENPC	AX-104787643_V2P_C3_P67470516_T_C, AX-103258153_V2P_C3_P67473932_T_C, AX-104701432_V2P_C3_P67891606_G_A, AX-103495413_V2P_C3_P67898672_A_G, AX-104739378_V2P_C3_P67900743_C_A, AX-104000673_V2P_C3_P67918720_C_T, AX-104071894_V2P_C3_P67919003_T_G, AX-103140805_V2P_C3_P67929230_A_G, AX-104828147_V2P_C3_P67933974_C_T, AX-104454948_V2P_C3_P67937237_T_C, AX-103810989_V2P_C3_P67937559_A_G, AX-104692399_V…	CSS	3.1353
chr3	55	3	72.8-72.82	0		TECRL	ADGRL3	TECRL, ADGRL3	AX-103610813_V2P_C3_P70943946_G_A, AX-103292427_V2P_C3_P70954494_C_T, AX-104322047_V2P_C3_P70956769_G_A	CSS	2.29332
chr3	56	23	76.8-76.95	0			SPINK2, REST, POLR2B, NOA1, IGFBP7, HOPX	SPINK2, REST, POLR2B, NOA1, IGFBP7, HOPX	AX-102956878_V2P_C3_P74883802_C_T, AX-104469474_V2P_C3_P74884551_G_A, AX-104500059_V2P_C3_P74961620_A_G, AX-104304001_V2P_C3_P74965850_T_G, AX-104918415_V2P_C3_P74968118_G_A, AX-104146213_V2P_C3_P74968218_T_C, AX-102953498_V2P_C3_P74969669_C_T, AX-104449124_V2P_C3_P74973428_G_A, AX-104096886_V2P_C3_P74973613_C_A, AX-104122211_V2P_C0_P14195707_A_G, AX-104329233_V2P_C3_P74977582_G_A, AX-104587857_V…	CSS	2.19483
chr3	57	81	84.16-84.73	2	GABRG1, GABRA2	GABRB1, GABRA4, COX7B2, COMMD8	YIPF7, GUF1, GNPDA2	YIPF7, GUF1, GNPDA2, GABRG1, GABRB1, GABRA4, GABRA2, COX7B2, COMMD8	AX-103529607_V2P_C3_P82344542_C_T, AX-104546084_V2P_C3_P82345925_G_T, AX-103276703_V2P_C3_P82346566_A_G, AX-104995945_V2P_C3_P82350223_G_T, AX-103681983_V2P_C3_P82367781_T_C, AX-104085793_V2P_C3_P82379458_G_T, AX-104314114_V2P_C3_P82383325_T_C, AX-104483072_V2P_C3_P82386502_T_C, AX-103317752_V2P_C3_P82390335_G_A, AX-103945143_V2P_C3_P82394754_C_T, AX-104797849_V2P_C3_P82398383_T_C, AX-104650521_V…	CSS	2.98732
chr3	58	93	87.58-88.49	5	TMEM33, SLC30A9, PHOX2B, LIMCH1, BEND4	SHISA3, GRXCR1, ATP8A1	UCHL1, RHOH, RBM47, NSUN7, N4BP2, CHRNA9, APBB2	UCHL1, TMEM33, SLC30A9, SHISA3, RHOH, RBM47, PHOX2B, NSUN7, N4BP2, LIMCH1, GRXCR1, CHRNA9, BEND4, ATP8A1, APBB2	AX-103219594_V2P_C3_P85452234_G_A, AX-104810051_V2P_C3_P85454281_C_T, AX-104624980_V2P_C3_P85459200_G_A, AX-104745960_V2P_C3_P85460271_T_C, AX-104421053_V2P_C3_P85470066_A_C, AX-104810847_V2P_C3_P85470485_A_G, AX-104169795_V2P_C3_P85473716_G_A, AX-104068957_V2P_C3_P85489483_C_T, AX-104794309_V2P_C3_P85495110_A_C, AX-103761276_V2P_C3_P85498557_G_A, AX-103804063_V2P_C3_P85503255_C_A, AX-104255977_V…	CSS	3.2881
chr3	59	7	90.13-90.17	2	WDR19, RFC1	UGDH, UBE2K, SMIM14, RPL9, RHOH, RBM47, PDS5A, N4BP2, LIAS, KLB, CHRNA9	TMEM156, TLR6, TLR10, TLR1, TBC1D1, KLHL5, KLF3, FAM114A1	WDR19, UGDH, UBE2K, TMEM156, TLR6, TLR10, TLR1, TBC1D1, SMIM14, RPL9, RHOH, RFC1, RBM47, PDS5A, N4BP2, LIAS, KLHL5, KLF3, KLB, FAM114A1, CHRNA9	AX-103506602_V2P_C3_P88010032_C_T, AX-103742722_V2P_C3_P88027870_C_A, AX-104959032_V2P_C3_P88031680_T_G, AX-104380014_V2P_C3_P88033236_G_A, AX-104778040_V2P_C3_P88036740_A_G, AX-104025297_V2P_C3_P88038959_C_T, AX-104421163_V2P_C3_P88041175_T_C	CSS	1.93866
chr3	60	10	90.72-90.76	0		WDR19, UGDH, UBE2K, TMEM156, TLR6, TLR10, TLR1, SMIM14, RPL9, RFC1, LIAS, KLHL5, KLF3, KLB, FAM114A1	TBC1D1, RELL1, PGM2, NWD2	WDR19, UGDH, UBE2K, TMEM156, TLR6, TLR10, TLR1, TBC1D1, SMIM14, RPL9, RFC1, RELL1, PGM2, NWD2, LIAS, KLHL5, KLF3, KLB, FAM114A1	AX-103608095_V2P_C3_P88599310_T_C, AX-103703875_V2P_C3_P88606645_A_G, AX-104358770_V2P_C3_P88607347_C_A, AX-104774674_V2P_C3_P88607878_G_T, AX-103651510_V2P_C3_P88610054_A_G, AX-102951049_V2P_C3_P88611964_G_A, AX-103549009_V2P_C3_P88614721_G_A, AX-104971235_V2P_C3_P88624569_T_C, AX-103595697_V2P_C3_P88624659_G_A, AX-104753954_V2P_C3_P88635939_C_T	CSS	1.87178
chr3	61	9	97.43-97.47	0		PCDH7		PCDH7	AX-103867736_V2P_C3_P95614657_A_G, AX-104601078_V2P_C3_P95627615_G_T, AX-103992319_V2P_C3_P95629785_T_C, AX-103763440_V2P_C3_P95639824_A_G, AX-103893305_V2P_C3_P95643519_G_A, AX-104140335_V2P_C3_P95646566_G_T, AX-103027788_V2P_C3_P95650342_A_G, AX-103765800_V2P_C3_P95652602_C_T, AX-103431065_V2P_C3_P95653380_C_T	CSS	2.21813
chr3	62	18	111.75-111.84	0		RAB28, NKX3-2, BOD1L1		RAB28, NKX3-2, BOD1L1	AX-104190007_V2P_C3_P109918026_A_G, AX-103107918_V2P_C3_P109919206_G_A, AX-103857108_V2P_C3_P109923503_C_T, AX-104816646_V2P_C3_P109924274_T_C, AX-104282033_V2P_C3_P109928968_T_G, AX-103681647_V2P_C3_P109929905_A_G, AX-103523659_V2P_C3_P109938809_G_A, AX-103616724_V2P_C3_P109940567_T_C, AX-103964181_V2P_C3_P109945464_T_C, AX-103364404_V2P_C3_P109955876_A_G, AX-103861682_V2P_C3_P109958829_T_G, AX-…	CSS	2.27152
chr3	63	5	117.74-117.75	0		SORCS2, SH3TC1, PSAPL1, AFAP1, ABLIM2	TRMT44, RGS12, LRPAP1, HTRA3, HMX1, HGFAC, DOK7, CPZ, ADRA2C, ACOX3	TRMT44, SORCS2, SH3TC1, RGS12, PSAPL1, LRPAP1, HTRA3, HMX1, HGFAC, DOK7, CPZ, AFAP1, ADRA2C, ACOX3, ABLIM2	AX-102995685_V2P_C3_P115915977_C_T, AX-103372999_V2P_C3_P115918115_A_G, AX-103706940_V2P_C3_P115918257_A_G, AX-103127899_V2P_C3_P115920775_G_A, AX-104619849_V2P_C3_P115927477_T_C	CSS	1.92657
chr4	64	14	12.11-12.3	0		SUGCT, MPLKIP, CDK13	INHBA, GLI3	SUGCT, MPLKIP, INHBA, GLI3, CDK13	AX-103135751_V2P_C4_P12189604_G_A, AX-103400761_V2P_C4_P12190014_C_T, AX-103722177_V2P_C4_P12192097_G_T, AX-104895280_V2P_C4_P12194736_G_T, AX-104801761_V2P_C4_P12194915_G_A, AX-104296212_V2P_C4_P12202628_T_C, AX-104871727_V2P_C4_P12330560_C_T, AX-104131191_V2P_C4_P12331886_G_A, AX-103109925_V2P_C4_P12340949_C_T, AX-103376227_V2P_C4_P12356036_A_G, AX-103405699_V2P_C4_P12361663_T_G, AX-104552900_V…	CSS	1.93326
chr4	65	6	17.16-17.2	0		IGFBP3, IGFBP1, ADCY1	UPP1, TNS3, SUN3, PKD1L1, HUS1, ABCA13	UPP1, TNS3, SUN3, PKD1L1, IGFBP3, IGFBP1, HUS1, ADCY1, ABCA13	AX-103440876_V2P_C4_P17233952_C_T, AX-104088215_V2P_C4_P17235186_A_G, AX-104549821_V2P_C4_P17240496_T_C, AX-104215159_V2P_C4_P17259057_G_A, AX-104526859_V2P_C4_P17268223_A_G, AX-104333469_V2P_C4_P17268653_A_G	CSS	2.15592
chr4	66	15	30.14-30.18	0		SEMA3D	GRM3	SEMA3D, GRM3	AX-104331436_V2P_C4_P30099687_G_A, AX-103373031_V2P_C4_P30099856_A_C, AX-103022730_V2P_C4_P30100017_C_T, AX-103830477_V2P_C4_P30100143_C_T, AX-103659230_V2P_C4_P30105015_A_C, AX-104688589_V2P_C4_P30106480_T_A, AX-104359656_V2P_C4_P30107642_T_C, AX-104453445_V2P_C4_P30108197_C_T, AX-104466060_V2P_C4_P30108889_A_G, AX-103253689_V2P_C4_P30109031_A_G, AX-104177894_V2P_C4_P30130637_C_A, AX-103484495_V…	CSS	2.18921
chr4	67	5	43.07-43.09	0		NXPH1		NXPH1	AX-104577154_V2P_C4_P43004498_G_A, AX-104917016_V2P_C4_P43007777_T_C, AX-103259177_V2P_C4_P43009743_A_G, AX-103892518_V2P_C4_P43013433_T_C, AX-103998891_V2P_C4_P43017849_T_C	CSS	1.95042
chr4	68	1	51.66-51.66	0		TWIST1, HDAC9, FERD3L	TWISTNB, TMEM196, MACC1, ITGB8	TWISTNB, TWIST1, TMEM196, MACC1, ITGB8, HDAC9, FERD3L	AX-104351033_V2P_C4_P51490788_G_A	CSS	2.1247
chr4	69	15	65.58-65.62	0		TBX20, NPSR1, HERPUD2, DPY19L2, DPY19L1	KIAA0895, ELMO1, EEPD1, AOAH, ANLN	TBX20, NPSR1, KIAA0895, HERPUD2, ELMO1, EEPD1, DPY19L2, DPY19L1, AOAH, ANLN	AX-103799730_V2P_C4_P65340321_T_C, AX-103888427_V2P_C4_P65341073_A_G, AX-103558627_V2P_C4_P65348177_C_T, AX-104390728_V2P_C4_P65349785_C_A, AX-103130120_V2P_C4_P65350361_G_T, AX-104829407_V2P_C4_P65352366_C_T, AX-104368183_V2P_C4_P65356987_C_T, AX-104481050_V2P_C4_P65357693_G_T, AX-104083023_V2P_C4_P65363837_A_C, AX-103823814_V2P_C4_P65364075_T_C, AX-104232658_V2P_C4_P65367258_G_T, AX-104399596_V…	CSS	2.02773
chr4	70	4	73.15-73.17	0		MDFIC, FOXP2	TFEC, TES, MET, CAV2, CAV1	TFEC, TES, MET, MDFIC, FOXP2, CAV2, CAV1	AX-104900526_V2P_C4_P72914657_C_T, AX-103051653_V2P_C4_P72928759_T_G, AX-104890196_V2P_C4_P72935203_A_G, AX-104390883_V2P_C4_P72938216_C_A	CSS	1.76159
chr4	71	33	80.39-81.16	2	POT1, GPR37	WASL, TMEM229A, SPAM1, NDUFA5, LMOD2, IQUB, ASB15	GRM8	WASL, TMEM229A, SPAM1, POT1, NDUFA5, LMOD2, IQUB, GRM8, GPR37, ASB15	AX-104180950_V2P_C4_P80284477_C_T, AX-104427227_V2P_C4_P80286006_C_T, AX-104275310_V2P_C4_P80289730_C_T, AX-103520336_V2P_C4_P80337932_G_A, AX-104034911_V2P_C4_P80340582_C_T, AX-104810356_V2P_C4_P80341056_T_C, AX-102951391_V2P_C4_P80344509_T_C, AX-103559288_V2P_C4_P80344841_T_C, AX-102951390_V2P_C4_P80348262_T_C, AX-104346259_V2P_C4_P80355876_G_T, AX-104592380_V2P_C4_P80359304_C_T, AX-104667181_V…	CSS	3.42027
chr4	72	19	81.67-81.77	0		POT1	ZNF800, GRM8	ZNF800, POT1, GRM8	AX-104270988_V2P_C4_P81565128_A_G, AX-104445872_V2P_C4_P81577925_G_A, AX-104932209_V2P_C4_P81580836_T_G, AX-103873850_V2P_C4_P81581018_A_C, AX-103190960_V2P_C4_P81589606_C_T, AX-104936998_V2P_C4_P81593977_G_A, AX-104239498_V2P_C4_P81607889_C_T, AX-105011793_V2P_C4_P81610719_C_A, AX-103920999_V2P_C4_P81612527_A_G, AX-104736352_V2P_C4_P81612899_A_G, AX-103610864_V2P_C4_P81614036_G_A, AX-104686288_V…	CSS	2.36185
chr4	73	12	85.56-85.61	0		ZC3HC1, UBE2H, TSGA13, TMEM209, SSMEM1, MEST, KLHDC10, KLF14, CPA5, CPA4, CPA2, CPA1, COPG2, CEP41	PODXL, PLXNA4, MKLN1	ZC3HC1, UBE2H, TSGA13, TMEM209, SSMEM1, PODXL, PLXNA4, MKLN1, MEST, KLHDC10, KLF14, CPA5, CPA4, CPA2, CPA1, COPG2, CEP41	AX-104676888_V2P_C4_P85444724_G_A, AX-103856153_V2P_C4_P85447694_T_G, AX-104633144_V2P_C4_P85453445_G_T, AX-103134391_V2P_C4_P85455060_C_T, AX-104391255_V2P_C4_P85456318_A_C, AX-103879525_V2P_C4_P85457059_C_T, AX-103793719_V2P_C4_P85457390_A_G, AX-103190024_V2P_C4_P85458976_G_A, AX-103935034_V2P_C4_P85467701_C_A, AX-103416744_V2P_C4_P85470918_C_T, AX-103777542_V2P_C4_P85480772_A_G, AX-103128032_V…	CSS	2.11662
chr4	74	38	89.34-89.62	0		TMEM140, STRA8, SLC35B4, LRGUK, CYREN, CALD1, BPGM, AKR1B1, AGBL3	STMP1, SLC13A4, NUP205, MTPN, LUZP6, FAM180A, CNOT4	TMEM140, STRA8, STMP1, SLC35B4, SLC13A4, NUP205, MTPN, LUZP6, LRGUK, FAM180A, CYREN, CNOT4, CALD1, BPGM, AKR1B1, AGBL3	AX-102951420_V2P_C4_P89230005_T_G, AX-104145619_V2P_C0_P84416229_T_C, AX-103861256_V2P_C0_P84417217_T_C, AX-103702654_V2P_C0_P8393003_A_C, AX-104873063_V2P_C0_P8393151_A_G, AX-103843049_V2P_C0_P10401313_T_C, AX-104933064_V2P_C0_P13044763_A_G, AX-103640048_V2P_C0_P13044678_T_G, AX-104948947_V2P_C0_P13044595_T_C, AX-104017582_V2P_C0_P13044227_G_A, AX-104985080_V2P_C0_P13044197_G_A, AX-104265493_V2P…	CSS	2.52347
chr4	75	18	101.49-101.58	1	PDIA4	EZH2, CUL1, CNTNAP2	ZNF862, ZNF786, ZNF777, ZNF775, ZNF746, ZNF467, ZNF425, ZNF398, ZNF282, ZNF212, ZNF212, ZBED6CL, TMEM176B, TMEM176A, SSPO, REPIN1, RARRES2, LRRC61, KRBA1, GIMAP8, GIMAP6, ATP6V0E2	ZNF862, ZNF786, ZNF777, ZNF775, ZNF746, ZNF467, ZNF425, ZNF398, ZNF282, ZNF212, ZNF212, ZBED6CL, TMEM176B, TMEM176A, SSPO, REPIN1, RARRES2, PDIA4, LRRC61, KRBA1, GIMAP8, GIMAP6, EZH2, CUL1, CNTNAP2, ATP6V0E2	AX-104896753_V2P_C4_P101049072_G_A, AX-104732729_V2P_C4_P101064362_T_C, AX-104512427_V2P_C4_P101074702_C_T, AX-104180833_V2P_C4_P101077181_C_T, AX-103173320_V2P_C4_P101091799_C_T, AX-104898683_V2P_C4_P101093064_C_T, AX-103249557_V2P_C4_P101093353_G_A, AX-103154795_V2P_C4_P101094068_G_A, AX-104620052_V2P_C0_P13709748_T_C, AX-104364330_V2P_C4_P101112040_C_T, AX-104471040_V2P_C4_P101116514_T_C, AX-1…	CSS	2.29606
chr4	76	2	105.23-105.23	1	DPP6	ACTR3B	PAXIP1, INSIG1, HTR5A, EN2	PAXIP1, INSIG1, HTR5A, EN2, DPP6, ACTR3B	AX-103454117_V2P_C4_P105113189_G_A, AX-103928759_V2P_C4_P105114055_T_G	CSS	1.77081
chr5	77	44	3.53-3.64	2	TADA1, ILDR2	SRGAP2, RASSF5, POGK, PIGR, PFKFB2, MAPKAPK2, IL24, IL20, IL19, IL10, IKBKE, FCMR, FCAMR, EIF2D, DYRK3, C4BPB, C4BPA	RCSD1, POU2F1, MPZL1, MPC2, MAEL, GPR161, GPA33, DUSP27, DCAF6, CREG1, CD247, ADCY10	TADA1, SRGAP2, RCSD1, RASSF5, POU2F1, POGK, PIGR, PFKFB2, MPZL1, MPC2, MAPKAPK2, MAEL, ILDR2, IL24, IL20, IL19, IL10, IKBKE, GPR161, GPA33, FCMR, FCAMR, EIF2D, DYRK3, DUSP27, DCAF6, CREG1, CD247, C4BPB, C4BPA, ADCY10	AX-103921410_V2P_C5_P3524913_G_A, AX-104577685_V2P_C5_P3526281_G_A, AX-104086561_V2P_C5_P3529370_C_T, AX-104094530_V2P_C5_P3531221_C_A, AX-104644326_V2P_C5_P3532763_G_A, AX-103211160_V2P_C5_P3540315_T_C, AX-104047322_V2P_C5_P3540476_A_G, AX-104703282_V2P_C5_P3543345_C_T, AX-103205730_V2P_C5_P3546644_T_G, AX-105007677_V2P_C5_P3547244_A_G, AX-103537545_V2P_C5_P3547399_G_A, AX-103410430_V2P_C5_P3548…	CSS	2.53236
chr5	78	33	17.52-17.73	2	SMG7, NMNAT2	TEDDM1, SHCBP1L, RNASEL, RGSL1, RGS8, RGS16, NPL, LAMC2, LAMC1, GLUL, DHX9	TSEN15, RGL1, NCF2, COLGALT2, ARPC5, APOBEC4	TSEN15, TEDDM1, SMG7, SHCBP1L, RNASEL, RGSL1, RGS8, RGS16, RGL1, NPL, NMNAT2, NCF2, LAMC2, LAMC1, GLUL, DHX9, COLGALT2, ARPC5, APOBEC4	AX-104971414_V2P_C5_P20276193_G_A, AX-104765829_V2P_C5_P20277275_C_A, AX-103617265_V2P_C5_P20294057_T_C, AX-103416919_V2P_C5_P20294707_G_A, AX-103805697_V2P_C5_P20295148_C_T, AX-104857559_V2P_C5_P20299684_C_T, AX-103805520_V2P_C5_P20301396_A_G, AX-103573708_V2P_C5_P20305719_T_G, AX-103972395_V2P_C5_P20311655_T_G, AX-104951540_V2P_C5_P20315217_G_A, AX-104508867_V2P_C5_P20396003_C_T, AX-104883940_V…	CSS	2.53535
chr5	79	20	31.53-31.61	2	HSD17B7, DDR2	RGS5, RGS4, NUF2, CCDC190	USP21, USF1, UHMK1, UFC1, TSTD1, TOMM40L, SPATA46, SH2D1B, SDHC, PPOX, PFDN2, PCP4L1, NR1I3, NIT1, NECTIN4, NDUFS2, MPZ, KLHDC9, FCER1G, F11R, DEDD, CFAP126, B4GALT3, ARHGAP30, APOA2, ADAMTS4	USP21, USF1, UHMK1, UFC1, TSTD1, TOMM40L, SPATA46, SH2D1B, SDHC, RGS5, RGS4, PPOX, PFDN2, PCP4L1, NUF2, NR1I3, NIT1, NECTIN4, NDUFS2, MPZ, KLHDC9, HSD17B7, FCER1G, F11R, DEDD, DDR2, CFAP126, CCDC190, B4GALT3, ARHGAP30, APOA2, ADAMTS4	AX-103538768_V2P_C5_P34476894_T_C, AX-104677779_V2P_C5_P34481581_G_A, AX-103687481_V2P_C5_P34490220_A_G, AX-103709232_V2P_C5_P34495028_C_A, AX-104757719_V2P_C5_P34504943_A_C, AX-103498618_V2P_C5_P34510772_A_G, AX-104986219_V2P_C5_P34518886_G_A, AX-103693027_V2P_C5_P34521081_C_T, AX-104840013_V2P_C5_P34525152_G_A, AX-104853525_V2P_C5_P34525246_A_C, AX-103700972_V2P_C5_P34525848_A_C, AX-104935505_V…	CSS	2.17391
chr5	80	14	33.14-33.22	1	CD244	USP21, USF1, UFC1, TSTD1, TOMM40L, SDHC, PPOX, PFDN2, PCP4L1, OLFML2B, NR1I3, NIT1, NECTIN4, NDUFS2, MPZ, KLHDC9, HSPA6, FCRLB, FCRLA, FCER1G, F11R, DUSP12, DEDD, CFAP126, B4GALT3, ATF6, ARHGAP30, APOA2, ADAMTS4	VSIG8, VANGL2, TAGLN2, SLAMF9, SLAMF8, SLAMF7, SLAMF6, SLAMF1, PIGM, PEX19, PEA15, NHLH1, NCSTN, LY9, KCNJ9, KCNJ10, IGSF9, IGSF8, DUSP23, DCAF8, CRP, COPA, CFAP45, CD84, CD48, CASQ1, ATP1A4, ATP1A2	VSIG8, VANGL2, USP21, USF1, UFC1, TSTD1, TOMM40L, TAGLN2, SLAMF9, SLAMF8, SLAMF7, SLAMF6, SLAMF1, SDHC, PPOX, PIGM, PFDN2, PEX19, PEA15, PCP4L1, OLFML2B, NR1I3, NIT1, NHLH1, NECTIN4, NDUFS2, NCSTN, MPZ, LY9, KLHDC9, KCNJ9, KCNJ10, IGSF9, IGSF8, HSPA6, FCRLB, FCRLA, FCER1G, F11R, DUSP23, DUSP12, DEDD, DCAF8, CRP, COPA, CFAP45, CFAP126, CD84, CD48, CD244, CASQ1, B4GALT3, ATP1A4, ATP1A2, ATF6, ARHGA…	AX-104431993_V2P_C0_P51201478_A_G, AX-104176362_V2P_C0_P114917593_C_A, AX-104451248_V2P_C0_P67039350_A_G, AX-103697382_V2P_C5_P31155747_C_G, AX-104153954_V2P_C5_P36778691_A_G, AX-103353581_V2P_C5_P36781580_A_G, AX-103519896_V2P_C5_P36785383_T_C, AX-103092041_V2P_C5_P36791576_G_A, AX-104022582_V2P_C5_P36796698_C_T, AX-103721932_V2P_C5_P36798197_C_T, AX-104928221_V2P_C5_P36802591_A_G, AX-103639493_…	CSS	1.9834
chr5	81	38	67.36-68.01	5	GCLM, F3, ARHGAP29, ABCD3, ABCA4	TMEM56, SLC44A3, RWDD3, CNN3, ALG14	TMED5, RPL5, MTF2, FNBP1L, FAM69A, EVI5, DR1, DNTTIP2, CCDC18, BCAR3	TMEM56, TMED5, SLC44A3, RWDD3, RPL5, MTF2, GCLM, FNBP1L, FAM69A, F3, EVI5, DR1, DNTTIP2, CNN3, CCDC18, BCAR3, ARHGAP29, ALG14, ABCD3, ABCA4	AX-103595878_V2P_C5_P70475918_A_G, AX-103618559_V2P_C5_P70479229_C_T, AX-103905312_V2P_C5_P70480816_T_C, AX-104513060_V2P_C5_P70486821_A_C, AX-103070512_V2P_C5_P70492007_A_C, AX-104790813_V2P_C5_P70493192_G_T, AX-104064400_V2P_C5_P70503662_G_A, AX-103228948_V2P_C5_P70507916_T_C, AX-104210736_V2P_C5_P70508172_G_A, AX-103335748_V2P_C5_P70523111_A_G, AX-103341724_V2P_C5_P70524585_G_A, AX-103264767_V…	CSS	2.1311
chr6	82	7	18.53-18.56	1	ARMC9	SPATA3, SP140, SP110, SLC16A14, PSMD1, ITM2C, HTR2B, GPR55, CAB39	TEX44, PTMA, PRSS56, PDE6D, NPPC, NMUR1, NCL, EIF4E2, ECEL1, DIS3L2, COPS7B, CHRNG, CHRND, B3GNT7	TEX44, SPATA3, SP140, SP110, SLC16A14, PTMA, PSMD1, PRSS56, PDE6D, NPPC, NMUR1, NCL, ITM2C, HTR2B, GPR55, EIF4E2, ECEL1, DIS3L2, COPS7B, CHRNG, CHRND, CAB39, B3GNT7, ARMC9	AX-103958325_V2P_C6_P18663731_C_T, AX-103724051_V2P_C6_P18672087_G_A, AX-104900773_V2P_C6_P18672578_A_G, AX-104807249_V2P_C6_P18672787_G_A, AX-104753763_V2P_C6_P18688477_C_T, AX-103255167_V2P_C6_P18691412_T_C, AX-103289094_V2P_C6_P18692726_C_T	CSS	2.06196
chr6	83	12	32.57-32.62	1	CRACR2A	WASHC1, TULP3, TSPAN9, TSPAN11, TEX52, TEAD4, RHNO1, PRMT8, NRIP2, ITFG2, FOXM1, FKBP4, DDX11	TIGAR, RAD51AP1, PARP11, NDUFA9, KCNA6, GALNT8, FGF6, FGF23, DYRK4, CCND2, AKAP3	WASHC1, TULP3, TSPAN9, TSPAN11, TIGAR, TEX52, TEAD4, RHNO1, RAD51AP1, PRMT8, PARP11, NRIP2, NDUFA9, KCNA6, ITFG2, GALNT8, FOXM1, FKBP4, FGF6, FGF23, DYRK4, DDX11, CRACR2A, CCND2, AKAP3	AX-104720719_V2P_C6_P31554376_A_C, AX-104432217_V2P_C6_P31554565_C_T, AX-104661238_V2P_C6_P31556047_G_A, AX-104621021_V2P_C6_P31560930_G_A, AX-104791019_V2P_C6_P31564209_G_A, AX-103595811_V2P_C6_P31571595_G_A, AX-102978868_V2P_C6_P31582345_A_G, AX-104080156_V2P_C6_P31582866_T_C, AX-103820108_V2P_C6_P31584003_G_A, AX-103880523_V2P_C6_P31589831_C_T, AX-103844265_V2P_C6_P31589962_A_G, AX-104266253_V…	CSS	1.97405
chr6	84	19	35.48-35.51	2	LPCAT3, C1S	ZNF384, VWF, VAMP1, USP5, TPI1, TNFRSF1A, TAPBPL, SPSB2, SCNN1A, PTPN6, PTMS, PLEKHG6, PIANP, PHB2, P3H3, NOP2, NCAPD2, MRPL51, MLF2, LTBR, LRRC23, LPAR5, LAG3, ING4, IFFO1, GPR162, GNB3, GAPDH, ENO2, EMG1, COPS7A, CHD4, CDCA3, CD9, CD4, CD27, ATN1, ANO2, ACRBP	SLC2A3, RBP5, PEX5, NECAP1, FOXJ2, CLSTN3, CLEC4E, CLEC4D, CD163L1, CD163, C3AR1, C1RL, C1R	ZNF384, VWF, VAMP1, USP5, TPI1, TNFRSF1A, TAPBPL, SPSB2, SLC2A3, SCNN1A, RBP5, PTPN6, PTMS, PLEKHG6, PIANP, PHB2, PEX5, P3H3, NOP2, NECAP1, NCAPD2, MRPL51, MLF2, LTBR, LRRC23, LPCAT3, LPAR5, LAG3, ING4, IFFO1, GPR162, GNB3, GAPDH, FOXJ2, ENO2, EMG1, COPS7A, CLSTN3, CLEC4E, CLEC4D, CHD4, CDCA3, CD9, CD4, CD27, CD163L1, CD163, C3AR1, C1S, C1RL, C1R, ATN1, ANO2, ACRBP	AX-103043013_V2P_C6_P34464954_T_C, AX-104874624_V2P_C6_P34466307_A_G, AX-103401156_V2P_C6_P34469256_C_T, AX-103169870_V2P_C6_P34470051_T_C, AX-104737598_V2P_C6_P34470768_C_T, AX-103504284_V2P_C6_P34471490_A_G, AX-102983487_V2P_C6_P34484721_T_C, AX-103779745_V2P_C6_P34491380_G_A, AX-103749848_V2P_C6_P34492490_G_A, AX-104642182_V2P_C6_P34492578_G_T, AX-103978038_V2P_C6_P34492694_G_A, AX-103919116_V…	CSS	1.92949
chr6	85	32	37.25-37.29	0		SLC2A3, RIMKLB, PHC1, NECAP1, NANOG, MFAP5, M6PR, KLRG1, GDF3, FOXJ2, DPPA3, C3AR1, APOBEC1, AICDA, A2ML1	TMEM52B, OLR1, KLRF1, KLRB1, GABARAPL1, CLECL1, CLEC9A, CLEC7A, CLEC2B, CLEC2A, CLEC1B, CLEC1A, CLEC12B, CLEC12A, CD69	TMEM52B, SLC2A3, RIMKLB, PHC1, OLR1, NECAP1, NANOG, MFAP5, M6PR, KLRG1, KLRF1, KLRB1, GDF3, GABARAPL1, FOXJ2, DPPA3, CLECL1, CLEC9A, CLEC7A, CLEC2B, CLEC2A, CLEC1B, CLEC1A, CLEC12B, CLEC12A, CD69, C3AR1, APOBEC1, AICDA, A2ML1	AX-103215064_V2P_C6_P36190887_T_C, AX-104672729_V2P_C6_P36191158_G_T, AX-103070014_V2P_C6_P36197121_G_A, AX-102953783_V2P_C6_P36197913_A_G, AX-104064616_V2P_C6_P36198255_T_C, AX-104324894_V2P_C6_P36199201_C_T, AX-104584190_V2P_C6_P36200009_T_C, AX-104526416_V2P_C6_P36201051_T_C, AX-104273426_V2P_C6_P36201951_A_C, AX-103888752_V2P_C6_P36202648_A_G, AX-103727022_V2P_C6_P36204019_C_T, AX-104302326_V…	CSS	1.92863
chr6	86	93	73.2-73.43	0		TESPA1, PPP1R1A, PDE1B, OR10A7, NEUROD4, NCKAP1L, MUCL1	RDH5, OR10P1, METTL7B, ITGA7, CD63, BLOC1S1	TESPA1, RDH5, PPP1R1A, PDE1B, OR10P1, OR10A7, NEUROD4, NCKAP1L, MUCL1, METTL7B, ITGA7, CD63, BLOC1S1	AX-104235561_V2P_C6_P72298324_C_T, AX-103641627_V2P_C6_P72300906_T_C, AX-104705773_V2P_C6_P72305388_T_C, AX-104992416_V2P_C6_P72306715_T_C, AX-104677785_V2P_C6_P72307263_C_T, AX-104896213_V2P_C6_P72308251_T_C, AX-104688760_V2P_C6_P72310814_G_A, AX-104970891_V2P_C6_P72318044_G_A, AX-104455941_V2P_C6_P72318371_A_C, AX-103202909_V2P_C6_P72319496_T_G, AX-104463444_V2P_C6_P72325156_A_G, AX-104128503_V…	CSS	2.80214
chr7	87	16	20.77-20.83	2	SIK2, PPP2R1B	POU2AF1, LAYN, COLCA2, COLCA1, BTG4, ARHGAP20	TIMM8B, TEX12, SDHD, PTS, PLET1, PIH1D2, NKAPD1, IL18, HSPB2, FDXACB1, DLAT, DIXDC1, CRYAB, BCO2, ALG9	TIMM8B, TEX12, SIK2, SDHD, PTS, PPP2R1B, POU2AF1, PLET1, PIH1D2, NKAPD1, LAYN, IL18, HSPB2, FDXACB1, DLAT, DIXDC1, CRYAB, COLCA2, COLCA1, BTG4, BCO2, ARHGAP20, ALG9	AX-104368777_V2P_C7_P20270235_T_C, AX-104771036_V2P_C7_P20270478_G_A, AX-103675520_V2P_C7_P20276813_T_C, AX-103727790_V2P_C7_P20279737_T_C, AX-103759567_V2P_C7_P20289940_G_A, AX-104228431_V2P_C7_P20293491_A_G, AX-104167529_V2P_C7_P20295496_A_G, AX-104883424_V2P_C7_P20299046_A_G, AX-103607566_V2P_C7_P20299449_G_A, AX-104548083_V2P_C7_P20302844_G_A, AX-104074129_V2P_C7_P20304637_A_G, AX-104434359_V…	CSS	2.09399
chr7	88	15	73.3-73.6	6	PHOX2A, INPPL1, FOLR3, FOLR2, FOLR1, CLPB	STARD10, RELT, RAB6A, PLEKHB1, PDE2A, P2RY6, P2RY2, FCHSD2, FAM168A, ATG16L2, ARHGEF17, ARAP1	TRIM21, STIM1, RRM1, RNF121, RHOG, PGAP2, OR52M1, NUP98, NUMA1, LAMTOR1, IL18BP, CHRNA10, ART5, ART1, ANAPC15	TRIM21, STIM1, STARD10, RRM1, RNF121, RHOG, RELT, RAB6A, PLEKHB1, PHOX2A, PGAP2, PDE2A, P2RY6, P2RY2, OR52M1, NUP98, NUMA1, LAMTOR1, INPPL1, IL18BP, FOLR3, FOLR2, FOLR1, FCHSD2, FAM168A, CLPB, CHRNA10, ATG16L2, ART5, ART1, ARHGEF17, ARAP1, ANAPC15	AX-103450614_V2P_C7_P71124877_T_G, AX-103203374_V2P_C7_P71130681_T_C, AX-103091919_V2P_C7_P71130716_G_A, AX-104428102_V2P_C7_P71350523_G_T, AX-103468570_V2P_C7_P71357803_G_A, AX-104381792_V2P_C7_P71358109_C_T, AX-103638475_V2P_C7_P71360873_G_A, AX-104532911_V2P_C7_P71361417_G_A, AX-104213888_V2P_C7_P71374967_C_T, AX-104590632_V2P_C7_P71375414_G_T, AX-103698788_V2P_C7_P71384012_T_C, AX-104047530_V…	CSS	2.116
chr8	89	1	15.38-15.38	0		WSCD2, TMEM119, SLC7A4, SELPLG, SART3, ISCU, FICD, CORO1C, CMKLR1	UNC119B, TRIAP1, SRSF9, SPPL3, SIRT4, RPLP0, RNF10, RAB35, PXN, POP5, PLA2G1B, OASL, MSI1, MLEC, HNF1A, GCN1, GATC, DYNLL1, COX6A1, COQ5, CABP1, BICDL1, ACADS	WSCD2, UNC119B, TRIAP1, TMEM119, SRSF9, SPPL3, SLC7A4, SIRT4, SELPLG, SART3, RPLP0, RNF10, RAB35, PXN, POP5, PLA2G1B, OASL, MSI1, MLEC, ISCU, HNF1A, GCN1, GATC, FICD, DYNLL1, COX6A1, CORO1C, COQ5, CMKLR1, CABP1, BICDL1, ACADS	AX-103065891_V2P_C0_P9032937_T_C	CSS	1.9336
chr8	90	6	18.17-18.18	0		WSB2, VSIG10, TAOK3, SUDS3, SRRM4, RFC5, PEBP1	TESC, RNFT2, NOS1, HRK, FBXW8, FBXO21	WSB2, VSIG10, TESC, TAOK3, SUDS3, SRRM4, RNFT2, RFC5, PEBP1, NOS1, HRK, FBXW8, FBXO21	AX-104158126_V2P_C8_P15731470_G_A, AX-103162903_V2P_C8_P15732661_T_C, AX-103421237_V2P_C8_P15734977_C_T, AX-103432120_V2P_C8_P15736523_G_A, AX-103783652_V2P_C8_P15741577_A_G, AX-103501084_V2P_C8_P15742260_C_T	CSS	1.79177
chr8	91	12	19.81-19.85	0		RNFT2, MED13L, HRK, FBXW8	TBX5, TBX3	TBX5, TBX3, RNFT2, MED13L, HRK, FBXW8	AX-104976119_V2P_C8_P17368404_C_T, AX-104279193_V2P_C8_P17368634_C_T, AX-103531579_V2P_C8_P17375016_A_G, AX-104556139_V2P_C8_P17391944_G_A, AX-103941701_V2P_C8_P17392860_G_T, AX-103518260_V2P_C8_P17393316_C_T, AX-103284800_V2P_C8_P17394670_T_C, AX-104799965_V2P_C8_P17395714_C_T, AX-103768378_V2P_C8_P17404050_G_A, AX-104891075_V2P_C8_P17407215_A_G, AX-102978703_V2P_C8_P17409081_T_C, AX-104640745_V…	CSS	1.8721
chr8	92	13	26.04-26.12	2	DNAH10, ATP6V0A2	ZCCHC8, VPS37B, TMED2, TCTN2, SNRNP35, SBNO1, RSRC2, RILPL2, RILPL1, PITPNM2, OGFOD2, MPHOSPH9, KNTC1, KMT5A, HIP1R, HCAR2, HCAR1, GTF2H3, EIF2B1, DENR, DDX55, CLIP1, CDK2AP1, CCDC62, ARL6IP4, ABCB9	ZNF664, UBC, TMEM132B, SCARB1, RFLNA, NCOR2, DHX37, CCDC92, BRI3BP, AACS	ZNF664, ZCCHC8, VPS37B, UBC, TMEM132B, TMED2, TCTN2, SNRNP35, SCARB1, SBNO1, RSRC2, RILPL2, RILPL1, RFLNA, PITPNM2, OGFOD2, NCOR2, MPHOSPH9, KNTC1, KMT5A, HIP1R, HCAR2, HCAR1, GTF2H3, EIF2B1, DNAH10, DHX37, DENR, DDX55, CLIP1, CDK2AP1, CCDC92, CCDC62, BRI3BP, ATP6V0A2, ARL6IP4, ABCB9, AACS	AX-104845951_V2P_C8_P23580368_T_G, AX-103386831_V2P_C8_P23590506_A_G, AX-103661009_V2P_C8_P23593156_C_A, AX-104497188_V2P_C8_P23598402_G_T, AX-104087948_V2P_C8_P23606568_T_G, AX-103502749_V2P_C8_P23609563_G_A, AX-104624669_V2P_C8_P23609649_G_T, AX-103230453_V2P_C8_P23616158_C_T, AX-102952436_V2P_C8_P23619961_T_C, AX-104855662_V2P_C8_P23620852_C_A, AX-104994976_V2P_C8_P23633012_T_C, AX-103118566_V…	CSS	2.21488
chr8	93	15	30.27-30.33	0		TMEM132D, FZD10	STX2, RIMBP2, RAN, PIWIL1, ADGRD1	TMEM132D, STX2, RIMBP2, RAN, PIWIL1, FZD10, ADGRD1	AX-104696446_V2P_C8_P27659051_C_T, AX-104127883_V2P_C8_P27660957_C_T, AX-103190902_V2P_C8_P27662329_A_G, AX-104646149_V2P_C8_P27663379_A_G, AX-104037599_V2P_C8_P27665452_A_C, AX-103446255_V2P_C8_P27668321_A_G, AX-104039836_V2P_C8_P27670801_T_C, AX-104339458_V2P_C8_P27694452_T_C, AX-104946211_V2P_C8_P27703275_T_C, AX-104203241_V2P_C8_P27703590_C_T, AX-104082870_V2P_C8_P27705691_A_G, AX-103767119_V…	CSS	2.15324
chr8	94	211	34.77-36.46	4	PTPRM, LRRC30, LAMA1, ARHGAP28	TMEM200C, L3MBTL4, EPB41L3	TWSG1, RALBP1, RAB12, PPP4R1, NDUFV2, MTCL1, ANKRD12	TWSG1, TMEM200C, RALBP1, RAB12, PTPRM, PPP4R1, NDUFV2, MTCL1, LRRC30, LAMA1, L3MBTL4, EPB41L3, ARHGAP28, ANKRD12	AX-103843205_V2P_C8_P31703606_G_A, AX-103416341_V2P_C8_P31704052_T_C, AX-104466820_V2P_C8_P32146038_C_T, AX-104255141_V2P_C8_P32147071_A_G, AX-103553038_V2P_C8_P32169575_C_T, AX-104386337_V2P_C8_P32176270_C_T, AX-104220633_V2P_C8_P32176798_T_C, AX-104144733_V2P_C8_P32177495_T_C, AX-103655816_V2P_C8_P32177597_C_T, AX-104729454_V2P_C8_P32194965_A_G, AX-102984483_V2P_C8_P32194974_G_T, AX-104983334_V…	CSS	4.35636
chr8	95	34	40.83-40.98	3	TUBB6, CIDEA, AFG3L2	SPIRE1, SEH1L, PTPN2, PRELID3A, LDLRAD4, CEP76, CEP192	TMEM241, RMC1, RIOK3, RBBP8, NPC1, MPPE1, IMPA2, GNAL, CHMP1B, CABLES1, ANKRD29	TUBB6, TMEM241, SPIRE1, SEH1L, RMC1, RIOK3, RBBP8, PTPN2, PRELID3A, NPC1, MPPE1, LDLRAD4, IMPA2, GNAL, CIDEA, CHMP1B, CEP76, CEP192, CABLES1, ANKRD29, AFG3L2	AX-104215214_V2P_C8_P37799206_A_G, AX-104272762_V2P_C8_P37801924_T_G, AX-104166218_V2P_C8_P37812578_C_T, AX-103341520_V2P_C8_P37812868_A_G, AX-103503731_V2P_C8_P37825312_C_T, AX-103896587_V2P_C8_P37835772_A_G, AX-104829688_V2P_C8_P37839002_C_A, AX-103380335_V2P_C8_P37841626_A_C, AX-103147417_V2P_C0_P9791708_C_T, AX-103661777_V2P_C0_P9792044_G_A, AX-103926679_V2P_C0_P6942640_T_C, AX-104910281_V2P_…	CSS	2.32001
chr8	96	12	46.59-46.69	0		SMCHD1, NDC80, MYOM1, METTL4, LPIN2, EMILIN2	TGIF1, DLGAP1	TGIF1, SMCHD1, NDC80, MYOM1, METTL4, LPIN2, EMILIN2, DLGAP1	AX-104784580_V2P_C8_P43558350_T_C, AX-104075545_V2P_C8_P43558447_A_G, AX-104534584_V2P_C8_P43561269_A_G, AX-104469064_V2P_C8_P43583335_C_T, AX-104636052_V2P_C8_P43587966_G_A, AX-104461609_V2P_C8_P43607696_C_T, AX-104892723_V2P_C8_P43612754_G_A, AX-104326374_V2P_C8_P43625999_C_T, AX-103207801_V2P_C8_P43630588_G_A, AX-104686366_V2P_C8_P43634596_G_T, AX-104329091_V2P_C8_P43640665_T_C, AX-104394136_V…	CSS	2.78594
chr8	97	74	51.69-52.6	2	CHST9, CDH2	TAF4B, SS18, PSMA8, KCTD1, AQP4		TAF4B, SS18, PSMA8, KCTD1, CHST9, CDH2, AQP4	AX-104976968_V2P_C8_P48613950_G_A, AX-104368542_V2P_C8_P48616279_T_C, AX-103682540_V2P_C8_P48620995_T_C, AX-104148968_V2P_C8_P48640161_G_A, AX-104190209_V2P_C8_P48640822_A_G, AX-103729061_V2P_C8_P48646003_T_G, AX-103475566_V2P_C8_P48654665_G_A, AX-103597542_V2P_C8_P48654741_T_C, AX-104362067_V2P_C8_P48654961_G_A, AX-104455255_V2P_C8_P48655825_C_T, AX-104566823_V2P_C8_P48656435_G_A, AX-103997020_V…	CSS	2.53698
chr8	98	5	59.77-59.85	2	MOCOS, FHOD3	ZSCAN30, ZNF396, ZNF24, SLC39A6, RPRD1A, MAPRE2, INO80C, GALNT1, ELP2	TPGS2, KIAA1328, CELF4	ZSCAN30, ZNF396, ZNF24, TPGS2, SLC39A6, RPRD1A, MOCOS, MAPRE2, KIAA1328, INO80C, GALNT1, FHOD3, ELP2, CELF4	AX-102952553_V2P_C8_P56405792_C_T, AX-103585245_V2P_C8_P56438569_C_T, AX-104623029_V2P_C8_P56441036_A_G, AX-104377672_V2P_C8_P56469264_C_T, AX-104430688_V2P_C8_P56481098_G_A	CSS	1.80033
chr8	99	1	64.76-64.76	0			RIT2, PIK3C3	RIT2, PIK3C3	AX-103248155_V2P_C8_P61383545_G_A	CSS	1.7708
chr8	100	21	70.29-70.4	1	ZBTB7C	SMAD2, SKOR2, PIAS2, KATNAL2, IER3IP1, HDHD2	SMAD7, DYM, CTIF	ZBTB7C, SMAD7, SMAD2, SKOR2, PIAS2, KATNAL2, IER3IP1, HDHD2, DYM, CTIF	AX-104883708_V2P_C8_P66839606_T_C, AX-103219959_V2P_C8_P66847339_A_G, AX-104163390_V2P_C8_P66852962_G_A, AX-104718252_V2P_C8_P66861988_G_A, AX-103161888_V2P_C8_P66864547_G_T, AX-104386521_V2P_C8_P66874480_A_G, AX-103633846_V2P_C8_P66882952_A_G, AX-104293342_V2P_C8_P66891415_A_G, AX-104254788_V2P_C8_P66898152_A_C, AX-103509806_V2P_C8_P66898423_A_G, AX-103320303_V2P_C8_P66905147_C_T, AX-103961475_V…	CSS	2.77888
chr8	101	5	71.71-71.74	0		SMAD7, LIPG, DYM, CTIF	SKA1, MYO5B, MRO, ME2, MBD1, MAPK4, ELAC1, CXXC1, CFAP53, ACAA2	SMAD7, SKA1, MYO5B, MRO, ME2, MBD1, MAPK4, LIPG, ELAC1, DYM, CXXC1, CTIF, CFAP53, ACAA2	AX-104068084_V2P_C8_P68269241_A_G, AX-103402685_V2P_C8_P68275685_G_A, AX-104113142_V2P_C8_P68287777_A_G, AX-104898645_V2P_C8_P68291375_G_A, AX-104080793_V2P_C8_P68291669_A_G	CSS	1.95503
chr8	102	16	74.34-74.45	1	DCC		MBD2	MBD2, DCC	AX-104592519_V2P_C8_P70858117_C_T, AX-104924279_V2P_C8_P70868530_A_G, AX-103853083_V2P_C8_P70875406_C_T, AX-103310147_V2P_C8_P70875894_T_C, AX-104341399_V2P_C8_P70899728_G_A, AX-103117786_V2P_C8_P70905893_A_C, AX-104905298_V2P_C8_P70906522_A_G, AX-104220477_V2P_C8_P70906694_T_C, AX-103593880_V2P_C8_P70911229_A_G, AX-103809296_V2P_C8_P70912469_T_C, AX-103200736_V2P_C8_P70939514_C_T, AX-103569662_V…	CSS	2.1594
chr8	103	18	77.81-77.9	1	WDR7	TXNL1	ST8SIA3, ONECUT2, NEDD4L, NARS, FECH, ATP8B1	WDR7, TXNL1, ST8SIA3, ONECUT2, NEDD4L, NARS, FECH, ATP8B1	AX-103740841_V2P_C8_P74323193_A_G, AX-103185819_V2P_C8_P74331765_G_A, AX-104120814_V2P_C8_P74333203_A_G, AX-104742670_V2P_C8_P74336747_C_T, AX-103632373_V2P_C8_P74342011_G_T, AX-103025821_V2P_C8_P74343471_G_A, AX-104915739_V2P_C8_P74346192_G_A, AX-103771289_V2P_C8_P74365944_T_C, AX-104141720_V2P_C8_P74367886_C_A, AX-104089886_V2P_C8_P74370991_G_A, AX-104170580_V2P_C8_P74373246_T_C, AX-104346735_V…	CSS	2.36444
chr8	104	8	80.05-80.09	1	CCBE1	ZNF532, SEC11C, RAX, NEDD4L, MALT1, LMAN1, GRP, CPLX4, ALPK2	PMAIP1, MC4R	ZNF532, SEC11C, RAX, PMAIP1, NEDD4L, MC4R, MALT1, LMAN1, GRP, CPLX4, CCBE1, ALPK2	AX-104257428_V2P_C8_P76565255_C_T, AX-103474400_V2P_C8_P76572541_A_C, AX-104625057_V2P_C8_P76576386_G_T, AX-104090964_V2P_C8_P76581316_A_G, AX-103915223_V2P_C8_P76592526_C_A, AX-103004603_V2P_C8_P76592603_G_A, AX-104690160_V2P_C8_P76593017_A_C, AX-104045248_V2P_C8_P76595676_T_C	CSS	1.95334
chr8	105	21	83.57-83.71	2	SERPINB7, SERPINB11	VPS4B, SERPINB5, SERPINB13, SERPINB12, PHLPP1, KDSR, BCL2	SERPINB8, SERPINB2, SERPINB10	VPS4B, SERPINB8, SERPINB7, SERPINB5, SERPINB2, SERPINB13, SERPINB12, SERPINB11, SERPINB10, PHLPP1, KDSR, BCL2	AX-104191835_V2P_C8_P80081480_C_T, AX-104960733_V2P_C8_P80082657_G_A, AX-104531973_V2P_C8_P80082960_A_C, AX-103737949_V2P_C8_P80130759_C_T, AX-103479265_V2P_C8_P80138625_A_G, AX-104939235_V2P_C8_P80146103_G_T, AX-102955258_V2P_C8_P80152636_T_C, AX-104071940_V2P_C8_P80152822_G_T, AX-103509689_V2P_C8_P80154524_G_T, AX-104435182_V2P_C8_P80155394_A_C, AX-104946448_V2P_C8_P80160691_G_A, AX-104540660_V…	CSS	2.10374
chr9	106	63	1.07-1.3	1	MMP16		CNGB3, CNBD1	MMP16, CNGB3, CNBD1	AX-103518403_V2P_C9_P991720_C_T, AX-104683247_V2P_C9_P1000034_T_C, AX-104110881_V2P_C9_P1001602_A_G, AX-103724556_V2P_C9_P1004621_T_G, AX-103368349_V2P_C9_P1008794_A_C, AX-103267751_V2P_C9_P1015084_G_A, AX-104940406_V2P_C9_P1017489_A_G, AX-104695801_V2P_C9_P1019930_C_T, AX-104295894_V2P_C9_P1020293_C_T, AX-103578655_V2P_C9_P1029545_G_A, AX-103233098_V2P_C9_P1031404_T_C, AX-103305149_V2P_C9_P10330…	CSS	2.4656
chr9	107	143	2.1-3.49	14	WWP1, SLC7A13, RMDN1, PSKH2, LRRCC1, E2F5, CPNE3, CNGB3, CNBD1, CA3, CA2, CA13, CA1, ATP6V0D2	MMP16	RALYL	WWP1, SLC7A13, RMDN1, RALYL, PSKH2, MMP16, LRRCC1, E2F5, CPNE3, CNGB3, CNBD1, CA3, CA2, CA13, CA1, ATP6V0D2	AX-104430174_V2P_C9_P2071045_C_T, AX-103925184_V2P_C9_P2072004_G_A, AX-103419602_V2P_C9_P2073691_T_C, AX-103881152_V2P_C9_P2073745_G_T, AX-103233074_V2P_C9_P2076469_A_G, AX-103419049_V2P_C9_P2086414_A_G, AX-103955843_V2P_C9_P2102858_C_T, AX-102979811_V2P_C9_P2321149_A_G, AX-104207367_V2P_C9_P2329538_C_T, AX-103437903_V2P_C9_P2335345_T_C, AX-104131953_V2P_C9_P2337682_G_A, AX-104100073_V2P_C9_P2339…	CSS	3.70772
chr9	108	12	4.24-4.29	1	RALYL	LRRCC1, E2F5, CA13, CA1		RALYL, LRRCC1, E2F5, CA13, CA1	AX-103627598_V2P_C9_P4126247_T_G, AX-103158630_V2P_C9_P4130032_C_T, AX-103619177_V2P_C9_P4145885_C_T, AX-104947902_V2P_C9_P4149506_C_T, AX-104321206_V2P_C9_P4149558_A_G, AX-103047285_V2P_C9_P4149570_G_T, AX-103356914_V2P_C9_P4149885_A_C, AX-104327741_V2P_C9_P4153381_C_T, AX-104635429_V2P_C9_P4153419_A_G, AX-102952809_V2P_C9_P4154607_G_T, AX-103900191_V2P_C9_P4178133_A_G, AX-103849956_V2P_C9_P4179…	CSS	2.01707
chr9	109	4	5.29-5.29	0		RALYL		RALYL	AX-103996572_V2P_C9_P5163206_T_C, AX-104826267_V2P_C9_P5163830_G_A, AX-103871222_V2P_C9_P5164992_A_G, AX-104259188_V2P_C9_P5169433_C_T	CSS	1.78536
chr9	110	1	12.16-12.16	0		HNF4G, CRISPLD1	UBE2W, TMEM70, STAU2, PI15, LY96, JPH1, GDAP1, ELOC	UBE2W, TMEM70, STAU2, PI15, LY96, JPH1, HNF4G, GDAP1, ELOC, CRISPLD1	AX-103469238_V2P_C9_P11802189_C_T	CSS	1.79042
chr9	111	2	53.59-53.6	0		OXR1, ABRA	RSPO2, EIF3E, ANGPT1	RSPO2, OXR1, EIF3E, ANGPT1, ABRA	AX-103548819_V2P_C9_P51836120_T_G, AX-104463743_V2P_C9_P51843442_T_C	CSS	1.90897
chr9	112	12	65.59-65.66	1	SNTB1	TAF2, MTBP, MRPL13, ENPP2, DSCC1, DEPTOR, COL14A1		TAF2, SNTB1, MTBP, MRPL13, ENPP2, DSCC1, DEPTOR, COL14A1	AX-103801743_V2P_C9_P63541519_T_C, AX-103228343_V2P_C9_P63546054_G_A, AX-104960198_V2P_C9_P63546927_A_G, AX-103590763_V2P_C9_P63547462_A_G, AX-103073472_V2P_C9_P63554725_G_A, AX-103431845_V2P_C9_P63558459_G_A, AX-104353015_V2P_C9_P63559961_A_G, AX-104414467_V2P_C9_P63563298_G_A, AX-104774677_V2P_C9_P63571947_G_T, AX-103274446_V2P_C9_P63574455_C_A, AX-103645455_V2P_C9_P63590524_C_T, AX-103284271_V…	CSS	1.99595
chr9	113	23	67.93-68.1	2	WDYHV1, FBXO32	ZHX2, ZHX1, TBC1D31, FAM83A, DERL1, ATAD2	TRMT12, TMEM65, TATDN1, RNF139, NDUFB9, MTSS1, KLHL38, FER1L6, FAM91A1, ANXA13	ZHX2, ZHX1, WDYHV1, TRMT12, TMEM65, TBC1D31, TATDN1, RNF139, NDUFB9, MTSS1, KLHL38, FER1L6, FBXO32, FAM91A1, FAM83A, DERL1, ATAD2, ANXA13	AX-102968855_V2P_C9_P65855772_A_G, AX-103072836_V2P_C9_P65867787_A_G, AX-103472128_V2P_C9_P65868054_G_A, AX-103050554_V2P_C9_P65869752_C_T, AX-104774123_V2P_C9_P65871993_C_T, AX-104522520_V2P_C9_P65873838_G_A, AX-105006971_V2P_C9_P65908934_A_G, AX-103411849_V2P_C9_P65910565_G_A, AX-104623077_V2P_C9_P65911985_G_A, AX-104139113_V2P_C9_P65969166_G_T, AX-103435268_V2P_C9_P65970335_G_A, AX-103993183_V…	CSS	2.31447
chr9	114	50	77.57-77.97	1	KHDRBS3	ZFAT		ZFAT, KHDRBS3	AX-103701873_V2P_C9_P75463952_A_G, AX-104926667_V2P_C9_P75464856_A_G, AX-104837231_V2P_C9_P75465169_T_C, AX-103033846_V2P_C9_P75467712_T_C, AX-104929444_V2P_C9_P75468548_G_A, AX-103293895_V2P_C9_P75472938_C_T, AX-103771004_V2P_C9_P75473227_G_T, AX-103029336_V2P_C9_P75480413_G_A, AX-103015304_V2P_C9_P75505546_G_A, AX-103697139_V2P_C9_P75511225_T_G, AX-102952926_V2P_C9_P75514968_A_C, AX-104563238_V…	CSS	2.53068
chr9	115	22	79.89-80.14	1	FAM135B		TRAPPC9, KCNK9, COL22A1	TRAPPC9, KCNK9, FAM135B, COL22A1	AX-104814596_V2P_C9_P77784651_C_T, AX-104830040_V2P_C9_P77787741_T_C, AX-103687536_V2P_C9_P77790618_T_G, AX-103797403_V2P_C9_P77797315_T_C, AX-103201909_V2P_C9_P77797933_C_T, AX-102982723_V2P_C9_P77802091_C_T, AX-103141099_V2P_C9_P77802716_T_C, AX-103970760_V2P_C9_P77804705_G_A, AX-103625865_V2P_C9_P77805282_C_A, AX-104436791_V2P_C9_P77805863_A_G, AX-103349524_V2P_C9_P77810047_C_T, AX-104784685_V…	CSS	2.05676
chr9	116	14	81.67-81.76	1	TRAPPC9	KCNK9	SLC45A4, PTP4A3, PTK2, MROH5, GPR20, DENND3, CHRAC1, AGO2	TRAPPC9, SLC45A4, PTP4A3, PTK2, MROH5, KCNK9, GPR20, DENND3, CHRAC1, AGO2	AX-103375629_V2P_C9_P79565353_C_T, AX-104116528_V2P_C9_P79590701_A_C, AX-104726427_V2P_C9_P79591611_G_A, AX-104680549_V2P_C9_P79593958_C_T, AX-104233530_V2P_C9_P79594346_G_A, AX-104320265_V2P_C9_P79603896_T_C, AX-103981965_V2P_C9_P79608080_C_T, AX-103944043_V2P_C9_P79608879_G_A, AX-104881078_V2P_C9_P79610289_C_T, AX-104273892_V2P_C9_P79612916_T_C, AX-103014605_V2P_C9_P79619075_G_A, AX-104144787_V…	CSS	2.1092
chr10	117	11	11.98-12.05	5	TMEM91, TGFB1, HNRNPUL1, CCDC97, B9D2	SPTBN4, SNRPA, SHKBP1, SERTAD3, RAB4B, NUMBL, MIA, LTBP4, ITPKC, EGLN2, CYP2S1, CYP2F1, CYP2A13, COQ8B, BLVRB, AXL	EXOSC5, ERICH4, DMAC2, BCKDHA, B3GNT8	TMEM91, TGFB1, SPTBN4, SNRPA, SHKBP1, SERTAD3, RAB4B, NUMBL, MIA, LTBP4, ITPKC, HNRNPUL1, EXOSC5, ERICH4, EGLN2, DMAC2, CYP2S1, CYP2F1, CYP2A13, COQ8B, CCDC97, BLVRB, BCKDHA, B9D2, B3GNT8, AXL	AX-103461870_V2P_C10_P11855505_T_C, AX-104233641_V2P_C10_P11859651_T_G, AX-104701818_V2P_C10_P11861872_G_A, AX-103027754_V2P_C10_P11879934_A_G, AX-103700994_V2P_C10_P11892290_G_A, AX-103887064_V2P_C10_P11910323_G_A, AX-103617196_V2P_C10_P11915447_G_A, AX-103319046_V2P_C10_P11915964_G_A, AX-104679725_V2P_C10_P11920195_A_G, AX-104544413_V2P_C10_P11923508_T_C, AX-103598405_V2P_C10_P11923557_A_C	CSS	1.98581
chr11	118	14	18.19-18.26	2	WNT9B, GOSR2	WNT3, SPPL2C, NSF, MYL4, MAPT, KANSL1, ITGB3, EFCAB13, CRHR1, CDC27, ARF2	SPATA32, RPRML, RDM1, PLEKHM1, PLCD3, NMT1, MEIOC, MAP3K14, LYZL6, KIF18B, ITGA2B, HIGD1B, HEXIM2, HEXIM1, GPATCH8, GJC1, GFAP, FZD2, FMNL1, EFTUD2, DCAKD, DBF4B, CCDC43, CCDC103, C1QL1, ARHGAP27, ADAM11, ACBD4	WNT9B, WNT3, SPPL2C, SPATA32, RPRML, RDM1, PLEKHM1, PLCD3, NSF, NMT1, MYL4, MEIOC, MAPT, MAP3K14, LYZL6, KIF18B, KANSL1, ITGB3, ITGA2B, HIGD1B, HEXIM2, HEXIM1, GPATCH8, GOSR2, GJC1, GFAP, FZD2, FMNL1, EFTUD2, EFCAB13, DCAKD, DBF4B, CRHR1, CDC27, CCDC43, CCDC103, C1QL1, ARHGAP27, ARF2, ADAM11, ACBD4	AX-103873694_V2P_C11_P18129945_T_C, AX-103840178_V2P_C11_P18134540_A_G, AX-103031029_V2P_C11_P18135317_T_C, AX-104481382_V2P_C11_P18137277_T_C, AX-103355626_V2P_C11_P18146152_C_T, AX-103007142_V2P_C11_P18149969_G_A, AX-103948605_V2P_C11_P18151808_C_T, AX-104290759_V2P_C11_P18152869_G_A, AX-104925168_V2P_C11_P18165181_G_A, AX-103881894_V2P_C11_P18165837_A_G, AX-104927985_V2P_C11_P18168141_T_C, AX-…	CSS	2.21401
chr11	119	2	21.48-21.49	0		ZNF385C, TTC25, STAT5A, STAT3, RETREG3, RAB5C, PSMC3IP, P3H4, NT5C3B, NKIRAS2, NAGLU, MLX, KRT42, KRT37, KRT36, KRT35, KRT34, KRT33B, KRT33A, KRT32, KRT31, KRT19, KRT17, KRT16, KRT15, KRT14, KRT13, KLHL11, KLHL10, KCNH4, KAT2A, JUP, HSPB9, HSD17B1, HCRT, HAP1, GHDC, GAST, FKBP10, EIF1, DNAJC7, DHX58, COASY, CNP, CAVIN1, ATP6V0A1, ACLY	WIPF2, TOP2A, TNS4, THRA, SMARCE1, RARA, RAPGEFL1, NR1D1, MSL1, KRT40, KRT39, KRT28, KRT27, KRT26, KRT25, KRT24, KRT23, KRT222, KRT20, KRT12, KRT10B, KRT10A, IGFBP4, GJD3, CDC6, CCR7, CASC3	ZNF385C, WIPF2, TTC25, TOP2A, TNS4, THRA, STAT5A, STAT3, SMARCE1, RETREG3, RARA, RAPGEFL1, RAB5C, PSMC3IP, P3H4, NT5C3B, NR1D1, NKIRAS2, NAGLU, MSL1, MLX, KRT42, KRT40, KRT39, KRT37, KRT36, KRT35, KRT34, KRT33B, KRT33A, KRT32, KRT31, KRT28, KRT27, KRT26, KRT25, KRT24, KRT23, KRT222, KRT20, KRT19, KRT17, KRT16, KRT15, KRT14, KRT13, KRT12, KRT10B, KRT10A, KLHL11, KLHL10, KCNH4, KAT2A, JUP, IGFBP4, …	AX-104203791_V2P_C11_P21401505_A_G, AX-104104596_V2P_C11_P21405933_T_C	CSS	1.83703
chr11	120	37	47.05-47.24	1	OR3A1	TSR1, SRR, SMG6, SGSM2, RAP1GAP2, PAFAH1B1, MNT, METTL16, CLUH, CCDC92B	ZZEF1, UBE2G1, TRPV3, TRPV1, TAX1BP3, SPNS3, SPATA22, P2RX1, NCBP3, ITGAE, HASPIN, EMC6, CYB5D2, CTNS, CAMKK1, ATP2A3, ASPA, ANKFY1	ZZEF1, UBE2G1, TSR1, TRPV3, TRPV1, TAX1BP3, SRR, SPNS3, SPATA22, SMG6, SGSM2, RAP1GAP2, PAFAH1B1, P2RX1, OR3A1, NCBP3, MNT, METTL16, ITGAE, HASPIN, EMC6, CYB5D2, CTNS, CLUH, CCDC92B, CAMKK1, ATP2A3, ASPA, ANKFY1	AX-104695217_V2P_C11_P46723191_C_T, AX-103367714_V2P_C11_P46724089_G_A, AX-104700423_V2P_C11_P46725494_T_C, AX-104461694_V2P_C11_P46742026_A_G, AX-103943593_V2P_C11_P46754385_A_C, AX-104309885_V2P_C11_P46759005_G_A, AX-104417347_V2P_C11_P46760253_G_A, AX-103516403_V2P_C11_P46761144_C_T, AX-102957596_V2P_C11_P46761894_G_A, AX-104988978_V2P_C11_P46762086_C_T, AX-103499919_V2P_C11_P46767961_A_G, AX-…	CSS	2.3536
chr12	121	1	11.62-11.62	0		ZNF408, PHF21A, PEX16, MDK, MAPK8IP1, LRP4, LARGE2, HARBI1, F2, DGKZ, CRY2, CREB3L1, CKAP5, CHRM4, ATG13, ARHGAP1, AMBRA1	SPI1, SLC39A13, RAPSN, PTPRJ, PTPMT1, PSMC3, PACSIN3, NUP160, NR1H3, NDUFS3, MYBPC3, MTCH2, MADD, KBTBD4, FNBP4, FAM180B, DDB2, CELF1, C1QTNF4, ARFGAP2, AGBL2, ACP2	ZNF408, SPI1, SLC39A13, RAPSN, PTPRJ, PTPMT1, PSMC3, PHF21A, PEX16, PACSIN3, NUP160, NR1H3, NDUFS3, MYBPC3, MTCH2, MDK, MAPK8IP1, MADD, LRP4, LARGE2, KBTBD4, HARBI1, FNBP4, FAM180B, F2, DGKZ, DDB2, CRY2, CREB3L1, CKAP5, CHRM4, CELF1, C1QTNF4, ATG13, ARHGAP1, ARFGAP2, AMBRA1, AGBL2, ACP2	AX-104431532_V2P_C12_P11505015_C_T	CSS	1.79575
chr12	122	17	30.1-30.17	3	PELI3, NPAS4, MRPL11	YIF1A, TSGA10IP, TMEM151A, TIGD3, SSSCA1, SNX32, SLC29A2, SLC25A45, SIPA1, SF3B2, SCYL1, SART1, RNASEH2C, RELA, RAB1B, PCNX3, PACS1, OVOL1, MUS81, MAP3K11, LTBP3, KLC2, KCNK7, KAT5, GAL3ST3, FRMD8, FOSL1, FIBP, FAM89B, EIF1AD, EHBP1L1, EFEMP2, DRAP1, DPF2, CTSW, CST6, CNIH2, CFL1, CD248, CCDC85B, CATSPER1, BRMS1, BANF1, B4GAT1, AP5B1	ZDHHC24, UNC93B1, TMEM134, TCIRG1, TBX10, TBC1D10C, SYT12, SSH3, SPTBN2, RPS6KB2, RHOD, RCE1, RBM4, RAD9A, PTPRCAP, PPP1CA, POLD4, PITPNM1, PC, NUDT8, NDUFV1, NDUFS8, LRFN4, KDM2A, GRK2, GPR152, DPP3, CTSF, CORO1B, CLCF1, CHKA, CDK2AP2, CCS, CCDC87, CARNS1, CABP4, CABP2, BBS1, ANKRD13D, ALDH3B1, AIP, ACY3, ACTN3	ZDHHC24, YIF1A, UNC93B1, TSGA10IP, TMEM151A, TMEM134, TIGD3, TCIRG1, TBX10, TBC1D10C, SYT12, SSSCA1, SSH3, SPTBN2, SNX32, SLC29A2, SLC25A45, SIPA1, SF3B2, SCYL1, SART1, RPS6KB2, RNASEH2C, RHOD, RELA, RCE1, RBM4, RAD9A, RAB1B, PTPRCAP, PPP1CA, POLD4, PITPNM1, PELI3, PCNX3, PC, PACS1, OVOL1, NUDT8, NPAS4, NDUFV1, NDUFS8, MUS81, MRPL11, MAP3K11, LTBP3, LRFN4, KLC2, KDM2A, KCNK7, KAT5, GRK2, GPR152, …	AX-104295153_V2P_C12_P26388006_C_T, AX-104005711_V2P_C12_P26391457_A_G, AX-104006044_V2P_C12_P26395597_G_A, AX-103838215_V2P_C12_P26396256_G_A, AX-102974052_V2P_C12_P26397141_G_T, AX-103747225_V2P_C12_P26406716_C_A, AX-103169564_V2P_C12_P26413013_A_G, AX-104084263_V2P_C12_P26414636_T_C, AX-103637276_V2P_C12_P26418168_G_A, AX-103004012_V2P_C12_P26427401_T_C, AX-104520568_V2P_C12_P26428744_G_T, AX-…	CSS	2.85033
chr13	123	13	0.01-0.09	0			ZFAND2A, UNCX, SUN1, PRKAR1B, PDGFA, MICALL2, GPR146, GPER1, GET4, FAM20C, DNAAF5, CYP2W1, ADAP1	ZFAND2A, UNCX, SUN1, PRKAR1B, PDGFA, MICALL2, GPR146, GPER1, GET4, FAM20C, DNAAF5, CYP2W1, ADAP1	AX-104223598_V2P_C13_P6734669_G_C, AX-103523387_V2P_C13_P6734609_T_C, AX-103212602_V2P_C13_P6731488_G_A, AX-104460242_V2P_C13_P6728298_C_T, AX-103243063_V2P_C13_P6726861_C_T, AX-103773680_V2P_C13_P6725980_C_T, AX-104504092_V2P_C13_P6713550_G_A, AX-104983462_V2P_C13_P6668451_C_T, AX-105003502_V2P_C13_P6668387_T_G, AX-103783762_V2P_C13_P6663555_T_C, AX-103003545_V2P_C13_P6662353_T_C, AX-103596249_V…	CSS	2.14366
chr13	124	14	4.9-4.96	2	ZDHHC4, GRID2IP	ZNF853, ZNF316, ZNF12, WIPI2, TNRC18, SLC29A4, RNF216, RBAK, RADIL, PAPOLB, MMD2, FSCN1, FOXK1, AP5Z1, ACTB	USP42, TECPR1, RAC1, PMS2, OCM2, LMTK2, KDELR2, FAM220A, EIF2AK1, DAGLB, CYTH3, CCZ1, BRI3, BHLHA15, BAIAP2L1, ANKRD61, AIMP2	ZNF853, ZNF316, ZNF12, ZDHHC4, WIPI2, USP42, TNRC18, TECPR1, SLC29A4, RNF216, RBAK, RADIL, RAC1, PMS2, PAPOLB, OCM2, MMD2, LMTK2, KDELR2, GRID2IP, FSCN1, FOXK1, FAM220A, EIF2AK1, DAGLB, CYTH3, CCZ1, BRI3, BHLHA15, BAIAP2L1, AP5Z1, ANKRD61, AIMP2, ACTB	AX-104450338_V2P_C13_P1943934_T_C, AX-104659253_V2P_C13_P1937467_T_C, AX-104818826_V2P_C13_P1937438_G_T, AX-103547962_V2P_C13_P1928027_T_C, AX-104935170_V2P_C13_P1926838_T_C, AX-104064332_V2P_C13_P1924329_C_T, AX-103508078_V2P_C13_P1920954_C_T, AX-103836029_V2P_C13_P1917629_G_A, AX-104886495_V2P_C13_P1911410_C_T, AX-103683653_V2P_C13_P1910518_A_G, AX-103517886_V2P_C13_P1905159_A_G, AX-103395511_V…	CSS	2.27416
chr13	125	64	16.59-16.99	2	GALNT17, AUTS2		CALN1	GALNT17, CALN1, AUTS2	AX-105012671_V2P_C13_P15509037_G_A, AX-103606873_V2P_C13_P15509038_A_G, AX-104871461_V2P_C13_P15512663_C_A, AX-104060733_V2P_C13_P15539373_C_A, AX-103606720_V2P_C13_P15541166_C_T, AX-103783759_V2P_C13_P15544886_A_G, AX-103069595_V2P_C13_P15545118_A_G, AX-103949374_V2P_C13_P15545262_C_T, AX-104543196_V2P_C13_P15548844_C_T, AX-103691744_V2P_C13_P15549015_A_G, AX-103797213_V2P_C13_P15551011_A_G, AX-…	CSS	2.19186
chr14	126	4	0.9-0.91	0		ZFP62, TRIM7, TRIM52, TRIM41, RACK1, MGAT1, EFCAB2, BTNL9, BTNL3	TBC1D9B, SQSTM1, RNF130, RASGEF1C, MRNIP, MAPK9, GFPT2, FLT4, CNOT6	ZFP62, TRIM7, TRIM52, TRIM41, TBC1D9B, SQSTM1, RNF130, RASGEF1C, RACK1, MRNIP, MGAT1, MAPK9, GFPT2, FLT4, EFCAB2, CNOT6, BTNL9, BTNL3	AX-104673343_V2P_C14_P1660788_G_A, AX-104597159_V2P_C14_P1660867_T_G, AX-103917215_V2P_C14_P1661628_C_T, AX-103987121_V2P_C14_P1667384_C_T	CSS	1.78322
chr14	127	21	20.43-20.55	0		RNF145, EBF1	TIMD4, THG1L, SOX30, SGCD, NIPAL4, MED7, LSM11, ITK, HAVCR2, FNDC9, FAM71B, CYFIP2, CLINT1, ADAM19	TIMD4, THG1L, SOX30, SGCD, RNF145, NIPAL4, MED7, LSM11, ITK, HAVCR2, FNDC9, FAM71B, EBF1, CYFIP2, CLINT1, ADAM19	AX-104142322_V2P_C14_P21298641_T_C, AX-102954477_V2P_C14_P21313693_A_G, AX-104149400_V2P_C14_P21318944_A_G, AX-104786353_V2P_C14_P21324323_C_T, AX-104329370_V2P_C14_P21328190_C_T, AX-104075022_V2P_C14_P21331257_T_G, AX-104736666_V2P_C14_P21334236_T_G, AX-104543456_V2P_C14_P21341643_T_C, AX-103932267_V2P_C14_P21347382_A_G, AX-104986611_V2P_C14_P21360650_G_A, AX-103056258_V2P_C14_P21361498_T_C, AX-…	CSS	2.30118
chr14	128	13	23.11-23.18	1	LARP1	SGCD, MRPL22, GEMIN5, FAXDC2, CNOT8	SAP30L, MFAP3, HAND1, GRIA1, GALNT10, FAM114A2	SGCD, SAP30L, MRPL22, MFAP3, LARP1, HAND1, GRIA1, GEMIN5, GALNT10, FAXDC2, FAM114A2, CNOT8	AX-103289462_V2P_C14_P23974678_T_G, AX-103591977_V2P_C14_P23982410_A_G, AX-103973038_V2P_C14_P23990557_G_A, AX-103129131_V2P_C14_P23997439_T_C, AX-104339586_V2P_C14_P24000198_A_G, AX-104233528_V2P_C14_P24001950_G_A, AX-104650034_V2P_C14_P24006462_A_G, AX-103508992_V2P_C14_P24025188_C_T, AX-104713076_V2P_C14_P24026814_G_A, AX-103190397_V2P_C14_P24034501_T_C, AX-104001793_V2P_C14_P24044852_C_A, AX-…	CSS	2.258
chr14	129	7	25.41-25.44	0		NMUR2	TNIP1, SPARC, SLC36A3, SLC36A2, GPX3, GM2A, GLRA1, G3BP1, FAT2, ATOX1, ANXA6	TNIP1, SPARC, SLC36A3, SLC36A2, NMUR2, GPX3, GM2A, GLRA1, G3BP1, FAT2, ATOX1, ANXA6	AX-104848207_V2P_C14_P26230807_G_A, AX-103537087_V2P_C14_P26232596_C_T, AX-104865398_V2P_C14_P26233697_G_A, AX-103749529_V2P_C14_P26242816_C_T, AX-103036304_V2P_C14_P26250500_C_A, AX-103675089_V2P_C14_P26253710_A_G, AX-104767738_V2P_C14_P26260814_G_T	CSS	2.08414
chr14	130	20	38.11-38.36	1	SPOCK1	WNT8A, SLBP2, REEP2, PKD2L2, NME5, MYOT, KLHL3, KIF20A, KDM3B, HSPA9, HNRNPA0, GFRA3, FAM53C, FAM13B, ETF1, EGR1, CTNNA1, CDC25C, CDC23, BRD8	TRPC7, TGFBI, SMAD5	WNT8A, TRPC7, TGFBI, SPOCK1, SMAD5, SLBP2, REEP2, PKD2L2, NME5, MYOT, KLHL3, KIF20A, KDM3B, HSPA9, HNRNPA0, GFRA3, FAM53C, FAM13B, ETF1, EGR1, CTNNA1, CDC25C, CDC23, BRD8	AX-104520946_V2P_C14_P38807536_G_A, AX-103168416_V2P_C14_P38807982_G_A, AX-104482397_V2P_C0_P5680946_C_T, AX-104294457_V2P_C0_P5681063_C_T, AX-103419964_V2P_C0_P5681329_G_A, AX-103921564_V2P_C0_P5681408_C_T, AX-103976926_V2P_C14_P38829796_G_A, AX-104742827_V2P_C14_P38841150_T_C, AX-103366184_V2P_C14_P38841743_C_T, AX-104420464_V2P_C14_P38842154_C_T, AX-104192009_V2P_C14_P38842568_G_A, AX-10433353…	CSS	1.97568
chr14	131	13	66.19-66.24	0			PPIP5K2, PAM, NUDT12, GIN1	PPIP5K2, PAM, NUDT12, GIN1	AX-103149653_V2P_C14_P66229964_T_C, AX-104909337_V2P_C14_P66230153_C_T, AX-104295561_V2P_C14_P66245174_T_C, AX-103913159_V2P_C14_P66248974_C_T, AX-104121986_V2P_C14_P66249044_C_T, AX-103773773_V2P_C14_P66251727_C_T, AX-103125134_V2P_C14_P66258965_C_T, AX-103103285_V2P_C14_P66259374_C_A, AX-104868719_V2P_C0_P15852378_G_T, AX-104159414_V2P_C0_P15851868_C_T, AX-103046767_V2P_C0_P15851788_T_G, AX-104…	CSS	1.93006
chr14	132	14	67.25-67.33	1	PAM	PPIP5K2, NUDT12, GIN1	SLCO6A1, SLCO4C1	SLCO6A1, SLCO4C1, PPIP5K2, PAM, NUDT12, GIN1	AX-104093821_V2P_C0_P19156754_A_G, AX-103176343_V2P_C14_P67300084_G_A, AX-103368848_V2P_C14_P67310771_C_T, AX-104908952_V2P_C14_P67312616_G_A, AX-104700017_V2P_C14_P67327179_C_T, AX-102998426_V2P_C14_P67331197_T_C, AX-104254007_V2P_C14_P67338308_T_C, AX-104763626_V2P_C14_P67341741_C_A, AX-104778692_V2P_C14_P67343881_C_T, AX-104912987_V2P_C14_P67352149_G_T, AX-104236375_V2P_C14_P67352456_T_C, AX-1…	CSS	2.2532
chr14	133	9	68.15-68.19	0		SLCO6A1, SLCO4C1, PAM	ST8SIA4, FAM174A	ST8SIA4, SLCO6A1, SLCO4C1, PAM, FAM174A	AX-103361222_V2P_C14_P68192870_C_T, AX-104652359_V2P_C14_P68199473_G_T, AX-104811046_V2P_C14_P68217761_G_A, AX-104574831_V2P_C14_P68222144_A_G, AX-104405939_V2P_C14_P68223032_G_T, AX-104258079_V2P_C14_P68226944_T_C, AX-104152086_V2P_C14_P68227355_C_T, AX-103172353_V2P_C14_P68228948_C_T, AX-104133534_V2P_C14_P68231815_T_C	CSS	2.13807
chr14	134	7	68.74-68.77	0		SLCO6A1, SLCO4C1	ST8SIA4, FAM174A	ST8SIA4, SLCO6A1, SLCO4C1, FAM174A	AX-103613862_V2P_C14_P68731885_C_T, AX-105014195_V2P_C14_P68733468_C_T, AX-104440789_V2P_C14_P68741410_G_A, AX-104517182_V2P_C14_P68744118_A_G, AX-104306272_V2P_C14_P68745852_C_T, AX-103886985_V2P_C14_P68746405_C_T, AX-104812130_V2P_C14_P68753064_G_A	CSS	1.84791
chr14	135	19	71.65-72.16	6	RIOK2, LNPEP, LIX1, ERAP2, ERAP1, CAST	RGMB	TTC37, SPATA9, RHOBTB3, RFESD, PCSK1, GPR150, GLRX, ELL2, ARSK	TTC37, SPATA9, RIOK2, RHOBTB3, RGMB, RFESD, PCSK1, LNPEP, LIX1, GPR150, GLRX, ERAP2, ERAP1, ELL2, CAST, ARSK	AX-104453142_V2P_C14_P71633390_A_C, AX-104237502_V2P_C14_P71633980_G_A, AX-103327305_V2P_C14_P71649674_C_T, AX-103994896_V2P_C14_P71650724_C_A, AX-104901125_V2P_C14_P71651173_T_C, AX-103364794_V2P_C14_P71651666_A_C, AX-102999833_V2P_C14_P71653387_A_G, AX-103422206_V2P_C14_P71653771_T_C, AX-103671832_V2P_C14_P71653991_C_T, AX-104446707_V2P_C14_P71655122_A_C, AX-104004453_V2P_C14_P71659103_C_A, AX-…	CSS	1.986
chr14	136	16	73.04-73.34	6	TTC37, SPATA9, RFESD, GPR150, FAM81B, ARSK	RHOBTB3, PCSK1, GLRX, ERAP1, ELL2, CAST	SLF1, MCTP1, KIAA0825	TTC37, SPATA9, SLF1, RHOBTB3, RFESD, PCSK1, MCTP1, KIAA0825, GPR150, GLRX, FAM81B, ERAP1, ELL2, CAST, ARSK	AX-103896753_V2P_C14_P73023008_A_G, AX-104865924_V2P_C14_P73025928_G_A, AX-103263283_V2P_C14_P73251442_T_C, AX-103355039_V2P_C14_P73252022_T_C, AX-104827023_V2P_C14_P73256895_T_C, AX-103596662_V2P_C14_P73266866_T_C, AX-103749881_V2P_C14_P73288970_G_T, AX-104452689_V2P_C14_P73290184_A_C, AX-103741129_V2P_C14_P73290528_G_A, AX-103720542_V2P_C14_P73299501_G_T, AX-103491513_V2P_C14_P73299977_C_T, AX-…	CSS	2.52905
chr14	137	21	77.1-77.18	1	ADGRV1	ARRDC3	POLR3G, MBLAC2, LYSMD3, CETN3	POLR3G, MBLAC2, LYSMD3, CETN3, ARRDC3, ADGRV1	AX-104526653_V2P_C14_P77081443_T_C, AX-103145786_V2P_C14_P77082539_T_C, AX-104339532_V2P_C14_P77095219_A_G, AX-103572534_V2P_C14_P77097987_C_T, AX-104524731_V2P_C14_P77103995_G_A, AX-104480449_V2P_C14_P77104134_C_T, AX-104358262_V2P_C14_P77109468_C_T, AX-103872014_V2P_C14_P77114106_T_C, AX-104602757_V2P_C14_P77116349_G_A, AX-104125116_V2P_C14_P77117601_T_C, AX-103433898_V2P_C14_P77120302_G_T, AX-…	CSS	2.20773
chr14	138	31	78.29-78.44	0		POLR3G, MBLAC2, LYSMD3, CETN3, ADGRV1	TMEM161B, MEF2C	TMEM161B, POLR3G, MEF2C, MBLAC2, LYSMD3, CETN3, ADGRV1	AX-104135267_V2P_C14_P78274057_T_C, AX-103551308_V2P_C14_P78281457_T_C, AX-104394581_V2P_C14_P78287244_C_T, AX-103461959_V2P_C14_P78293884_C_T, AX-104353318_V2P_C14_P78297725_C_T, AX-103808982_V2P_C14_P78300803_A_G, AX-103554734_V2P_C14_P78301593_G_T, AX-103917806_V2P_C14_P78302730_G_A, AX-103869535_V2P_C14_P78309332_A_G, AX-104547920_V2P_C14_P78316993_A_G, AX-104272356_V2P_C14_P78320391_T_C, AX-…	CSS	3.11742
chr14	139	4	79.4-79.43	0		TMEM161B, MEF2C	RASA1, CCNH	TMEM161B, RASA1, MEF2C, CCNH	AX-103179032_V2P_C14_P79378640_T_C, AX-103844229_V2P_C14_P79399995_G_A, AX-103719242_V2P_C14_P79401991_G_A, AX-104972879_V2P_C14_P79405878_G_A	CSS	2.03092
chr14	140	20	80.27-80.36	0		RASA1, CCNH		RASA1, CCNH	AX-103937473_V2P_C14_P80252072_G_A, AX-103792210_V2P_C14_P80253743_A_G, AX-103579529_V2P_C14_P80254917_A_G, AX-103420392_V2P_C14_P80258991_G_A, AX-104366697_V2P_C14_P80263885_G_T, AX-104153403_V2P_C14_P80266160_T_C, AX-104621111_V2P_C14_P80270877_C_T, AX-103937258_V2P_C14_P80272017_A_G, AX-103440943_V2P_C14_P80272659_C_T, AX-104922316_V2P_C14_P80288221_G_A, AX-103189082_V2P_C14_P80290651_G_A, AX-…	CSS	2.02438
chr15	141	76	75.03-75.57	2	TDRD15, APOB		WDR35, TTC32, SDC1, RHOB, PUM2, MATN3, LDAH, LAPTM4A, HS1BP3, GDF7	WDR35, TTC32, TDRD15, SDC1, RHOB, PUM2, MATN3, LDAH, LAPTM4A, HS1BP3, GDF7, APOB	AX-104624084_V2P_C15_P73769553_A_G, AX-104270983_V2P_C15_P73770066_T_C, AX-104762174_V2P_C15_P73775826_T_C, AX-103159621_V2P_C15_P73777755_T_C, AX-104547034_V2P_C15_P73790218_G_T, AX-104176343_V2P_C15_P73801839_T_C, AX-103167994_V2P_C15_P73818299_C_T, AX-103956172_V2P_C15_P73819032_G_T, AX-104022128_V2P_C15_P73825424_G_T, AX-103870258_V2P_C15_P73837911_A_C, AX-103454434_V2P_C15_P73848609_G_A, AX-…	CSS	3.14032
chr15	142	50	76.81-77.33	1	OSR1	WDR35, TTC32, SDC1, RHOB, PUM2, MATN3, LAPTM4A, HS1BP3, GDF7	RDH14, MSGN1, KCNS3, GEN1	WDR35, TTC32, SDC1, RHOB, RDH14, PUM2, OSR1, MSGN1, MATN3, LAPTM4A, KCNS3, HS1BP3, GEN1, GDF7	AX-103295134_V2P_C15_P75544026_C_A, AX-104089591_V2P_C15_P75550795_G_A, AX-104464319_V2P_C15_P75560859_T_C, AX-103786401_V2P_C15_P75574858_C_T, AX-103480586_V2P_C15_P75586809_G_A, AX-103508212_V2P_C15_P75593480_C_T, AX-103552415_V2P_C15_P75594920_C_T, AX-104320682_V2P_C15_P75595500_G_A, AX-104258919_V2P_C15_P75603980_C_T, AX-103671372_V2P_C15_P75609450_T_C, AX-104253287_V2P_C15_P75610070_C_T, AX-…	CSS	2.34398
chr15	143	33	78.03-78.21	1	KCNS3	RDH14	VSNL1, SMC6, RAD51AP2, MSGN1, GEN1	VSNL1, SMC6, RDH14, RAD51AP2, MSGN1, KCNS3, GEN1	AX-104754832_V2P_C15_P76762553_C_T, AX-104112701_V2P_C15_P76765449_C_T, AX-103424926_V2P_C15_P76769121_A_G, AX-104648195_V2P_C15_P76769158_C_A, AX-103984792_V2P_C15_P76771774_C_T, AX-103123216_V2P_C15_P76774393_C_T, AX-104629590_V2P_C15_P76776923_A_G, AX-104268315_V2P_C15_P76782973_A_C, AX-104486769_V2P_C15_P76796238_C_A, AX-103690510_V2P_C15_P76801404_G_A, AX-104090647_V2P_C15_P76804445_C_T, AX-…	CSS	2.74182
chr15	144	43	80.95-81.18	0		NBAS, FAM84A, DDX1		NBAS, FAM84A, DDX1	AX-103442415_V2P_C15_P79677904_C_A, AX-103812141_V2P_C15_P79690449_C_T, AX-104223725_V2P_C15_P79696157_T_C, AX-103457827_V2P_C15_P79704174_G_T, AX-104760008_V2P_C15_P79708012_A_G, AX-104014031_V2P_C15_P79710876_T_C, AX-104829675_V2P_C15_P79722680_G_A, AX-104463513_V2P_C15_P79722757_A_G, AX-104570201_V2P_C15_P79730336_C_T, AX-103358673_V2P_C15_P79733498_T_G, AX-103773466_V2P_C15_P79741969_C_T, AX-…	CSS	2.82737
chr15	145	16	85.52-85.61	0		YWHAQ, TAF1B, RRM2, KLF11, ITGB1BP1, IAH1, GRHL1, CYS1, CPSF3, ASAP2, ADAM17	KIDINS220, ID2	YWHAQ, TAF1B, RRM2, KLF11, KIDINS220, ITGB1BP1, ID2, IAH1, GRHL1, CYS1, CPSF3, ASAP2, ADAM17	AX-104770436_V2P_C15_P84239611_G_A, AX-103577170_V2P_C15_P84247392_C_T, AX-104748856_V2P_C15_P84249191_C_T, AX-104892630_V2P_C15_P84249605_G_A, AX-103481570_V2P_C15_P84255228_A_C, AX-103510602_V2P_C15_P84256698_A_G, AX-103921512_V2P_C15_P84261975_C_T, AX-104775584_V2P_C15_P84282200_A_C, AX-104871307_V2P_C15_P84283185_C_T, AX-104833980_V2P_C15_P84287516_A_G, AX-103275273_V2P_C15_P84291821_C_T, AX-…	CSS	2.27245
chr15	146	43	91.82-92.14	1	SNTG2	TPO, PXDN, MYT1L	TMEM18, SH3YL1, FAM110C, ALKAL2, ACP1	TPO, TMEM18, SNTG2, SH3YL1, PXDN, MYT1L, FAM110C, ALKAL2, ACP1	AX-104635387_V2P_C15_P90538618_C_T, AX-103800157_V2P_C15_P90545216_C_T, AX-104816760_V2P_C15_P90545248_C_T, AX-104247398_V2P_C15_P90556961_T_C, AX-104677348_V2P_C15_P90578883_C_A, AX-104115053_V2P_C15_P90580647_G_A, AX-103168557_V2P_C15_P90588750_G_A, AX-104562120_V2P_C15_P90601733_C_T, AX-104009663_V2P_C15_P90607882_C_T, AX-104826127_V2P_C15_P90611400_C_A, AX-104484309_V2P_C15_P90611962_G_T, AX-…	CSS	2.79437
chr16	147	11	2.52-2.56	1	DNAJB8	TPRA1, SEC61A1, RUVBL1, PODXL2, MGLL, MCM2, KBTBD12, EEFSEC, ABTB1	RPN1, RAB7A, RAB43, KIAA1257, ISY1, IQSEC1, GP9, GATA2, EFCC1, COPG1, CNBP	TPRA1, SEC61A1, RUVBL1, RPN1, RAB7A, RAB43, PODXL2, MGLL, MCM2, KIAA1257, KBTBD12, ISY1, IQSEC1, GP9, GATA2, EFCC1, EEFSEC, DNAJB8, COPG1, CNBP, ABTB1	AX-103252326_V2P_C16_P1083502_C_A, AX-103536970_V2P_C0_P10794962_G_A, AX-104908141_V2P_C0_P10794369_C_T, AX-104116946_V2P_C0_P10794099_C_T, AX-103013265_V2P_C0_P18130554_T_C, AX-104292891_V2P_C0_P18130528_T_G, AX-103222634_V2P_C16_P1097779_A_G, AX-103242752_V2P_C16_P1106028_T_C, AX-104569456_V2P_C16_P1112468_A_C, AX-104251199_V2P_C16_P1114126_T_C, AX-102963975_V2P_C16_P1120248_A_C	CSS	1.8892
chr16	148	34	33.75-33.98	1	ERC2	FAM208A, CCDC66, ARHGEF3	WNT5A, LRTM1, CACNA2D3	WNT5A, LRTM1, FAM208A, ERC2, CCDC66, CACNA2D3, ARHGEF3	AX-103869074_V2P_C16_P32244980_C_A, AX-103288717_V2P_C16_P32275018_C_T, AX-103159923_V2P_C16_P32279583_G_T, AX-104941036_V2P_C16_P32294840_A_G, AX-104559006_V2P_C16_P32298147_T_G, AX-103179481_V2P_C16_P32309028_C_T, AX-104669235_V2P_C16_P32313857_G_A, AX-103905233_V2P_C16_P32314544_C_T, AX-104360207_V2P_C16_P32315192_G_T, AX-103097004_V2P_C16_P32321002_A_G, AX-103856592_V2P_C16_P32338628_T_C, AX-…	CSS	2.47073
chr16	149	26	48.83-49.05	3	VILL, ITGA9, CTDSPL	XYLB, WDR48, TTC21A, SLC22A14, SLC22A13, SCN5A, SCN11A, SCN10A, PLCD1, OXSR1, MYD88, GORASP1, EXOG, DLEC1, ACVR2B, ACAA1	TRANK1, STAC, MLH1, LRRFIP2, GOLGA4, EPM2AIP1, DCLK3	XYLB, WDR48, VILL, TTC21A, TRANK1, STAC, SLC22A14, SLC22A13, SCN5A, SCN11A, SCN10A, PLCD1, OXSR1, MYD88, MLH1, LRRFIP2, ITGA9, GORASP1, GOLGA4, EXOG, EPM2AIP1, DLEC1, DCLK3, CTDSPL, ACVR2B, ACAA1	AX-104806921_V2P_C16_P47222556_C_A, AX-104226993_V2P_C16_P47224489_T_G, AX-104911928_V2P_C16_P47226374_T_C, AX-103410506_V2P_C16_P47229216_A_C, AX-103257657_V2P_C16_P47230449_T_G, AX-104327542_V2P_C16_P47238811_T_C, AX-103146343_V2P_C16_P47240213_C_T, AX-103863829_V2P_C16_P47242004_T_C, AX-103206297_V2P_C16_P47247977_C_A, AX-103985858_V2P_C16_P47259958_G_T, AX-104592324_V2P_C16_P47382147_T_C, AX-…	CSS	2.00654
chr16	150	5	59.35-59.38	0		TOP2B, RARB, OXSM, NGLY1	THRB	TOP2B, THRB, RARB, OXSM, NGLY1	AX-103220544_V2P_C16_P57779735_G_A, AX-103944289_V2P_C16_P57790770_C_T, AX-103956031_V2P_C16_P57792807_G_A, AX-103496319_V2P_C16_P57801770_T_C, AX-103347924_V2P_C16_P57806634_C_T	CSS	2.45956
chr16	151	2	59.9-59.91	0		TOP2B, RARB, NGLY1	UBE2E1, THRB, RPL15, NR1D2, NKIRAS1	UBE2E1, TOP2B, THRB, RPL15, RARB, NR1D2, NKIRAS1, NGLY1	AX-104602846_V2P_C16_P58325856_A_G, AX-103980471_V2P_C16_P58331267_C_A	CSS	1.78444
chr16	152	3	61.4-61.42	1	ZNF385D	UBE2E1, THRB, RPL15, NR1D2, NKIRAS1		ZNF385D, UBE2E1, THRB, RPL15, NR1D2, NKIRAS1	AX-103715358_V2P_C16_P59822221_G_A, AX-104057343_V2P_C16_P59822316_G_A, AX-103663042_V2P_C16_P59843723_C_T	CSS	1.84878
chr16	153	51	74.1-74.28	1	SOX14	STAG1, SLC35G2, NCK1, IL20RB	PIK3CB, NME9, MRAS, FOXL2, FAIM, ESYT3, DZIP1L, DBR1, CLDN18, CEP70, ARMC8, A4GNT	STAG1, SOX14, SLC35G2, PIK3CB, NME9, NCK1, MRAS, IL20RB, FOXL2, FAIM, ESYT3, DZIP1L, DBR1, CLDN18, CEP70, ARMC8, A4GNT	AX-104942239_V2P_C16_P72520133_G_A, AX-103631696_V2P_C16_P72521486_G_A, AX-103285481_V2P_C16_P72524197_C_T, AX-103328733_V2P_C16_P72539868_T_C, AX-103264714_V2P_C16_P72540233_A_G, AX-104004225_V2P_C16_P72547311_C_T, AX-104684524_V2P_C16_P72548553_C_T, AX-103637194_V2P_C16_P72557859_T_G, AX-103489525_V2P_C16_P72561520_G_A, AX-103472610_V2P_C16_P72564989_A_G, AX-104358365_V2P_C16_P72566902_C_A, AX-…	CSS	3.82614
chr16	154	5	85.8-85.83	0		SIAH2, SELENOT, P2RY14, P2RY13, P2RY12, MINDY4B, MED12L, IGSF10, GPR87, GPR171, ERICH6, CLRN1, AADACL2	SUCNR1, P2RY1, MBNL1	SUCNR1, SIAH2, SELENOT, P2RY14, P2RY13, P2RY12, P2RY1, MINDY4B, MED12L, MBNL1, IGSF10, GPR87, GPR171, ERICH6, CLRN1, AADACL2	AX-103479543_V2P_C16_P84214343_G_A, AX-104863282_V2P_C16_P84215950_A_G, AX-103406214_V2P_C16_P84228612_C_T, AX-103688043_V2P_C16_P84236765_A_G, AX-103920668_V2P_C16_P84238136_T_C	CSS	1.89676
chr16	155	1	87.16-87.16	0		RAP2B, P2RY1, MBNL1	GPR149, DHX36, ARHGEF26	RAP2B, P2RY1, MBNL1, GPR149, DHX36, ARHGEF26	AX-104380993_V2P_C16_P85573809_A_G	CSS	1.76952
chr17	156	9	4.46-4.51	1	MIPEP	TNFRSF19, SGCG, SACS	SPATA13, NUP58, MTMR6, C1QTNF9, AMER2	TNFRSF19, SPATA13, SGCG, SACS, NUP58, MTMR6, MIPEP, C1QTNF9, AMER2	AX-103743708_V2P_C17_P4389100_A_G, AX-104583805_V2P_C17_P4390877_T_C, AX-103576540_V2P_C17_P4395468_G_A, AX-104855937_V2P_C17_P4398974_C_T, AX-103937987_V2P_C17_P4406743_C_A, AX-103141537_V2P_C17_P4417048_T_C, AX-104721148_V2P_C17_P4417292_T_C, AX-103096097_V2P_C17_P4424254_A_G, AX-103424272_V2P_C17_P4440361_C_T	CSS	2.0451
chr17	157	6	20.79-20.82	0		SERPINE3, RNASEH2B, FAM124A, DLEU7	TRIM13, SPRYD7, SETDB2, RCBTB1, MLNR, KPNA3, KCNRG, EBPL, CDADC1, CAB39L, ARL11	TRIM13, SPRYD7, SETDB2, SERPINE3, RNASEH2B, RCBTB1, MLNR, KPNA3, KCNRG, FAM124A, EBPL, DLEU7, CDADC1, CAB39L, ARL11	AX-104247230_V2P_C17_P20890972_C_T, AX-104255532_V2P_C17_P20907515_A_G, AX-103075744_V2P_C17_P20907975_C_T, AX-103489536_V2P_C17_P20916818_G_A, AX-103459001_V2P_C17_P20918580_G_A, AX-102963658_V2P_C17_P20920516_G_A	CSS	1.79723
chr17	158	4	27.87-27.88	2	DGKH, AKAP11	TNFSF11, FAM216B, EPSTI1, ENOX1, DNAJC15	WBP4, VWA8, RGCC, NAA16, MTRF1, KBTBD7, KBTBD6	WBP4, VWA8, TNFSF11, RGCC, NAA16, MTRF1, KBTBD7, KBTBD6, FAM216B, EPSTI1, ENOX1, DNAJC15, DGKH, AKAP11	AX-103737470_V2P_C17_P27968582_T_G, AX-104938393_V2P_C17_P27970228_T_C, AX-104506090_V2P_C17_P27970287_C_T, AX-103948472_V2P_C17_P27972726_G_T	CSS	1.91835
chr17	159	2	28.7-28.7	1	MTRF1	VWA8, RGCC, NAA16, DGKH, AKAP11	WBP4, SUGT1, PCDH8, OLFM4, KBTBD7, KBTBD6, ELF1, CNMD	WBP4, VWA8, SUGT1, RGCC, PCDH8, OLFM4, NAA16, MTRF1, KBTBD7, KBTBD6, ELF1, DGKH, CNMD, AKAP11	AX-104881090_V2P_C17_P28799956_G_A, AX-104825640_V2P_C17_P28800426_C_T	CSS	1.78929
chr17	160	2	38.72-38.72	1	No gene			No gene	AX-104784694_V2P_C17_P38818161_G_A, AX-103433526_V2P_C17_P38818951_C_T	CSS	1.8292
chr17	161	13	41.66-41.71	0		PCDH9		PCDH9	AX-103842916_V2P_C17_P41751400_A_G, AX-104009193_V2P_C17_P41759001_C_T, AX-104164538_V2P_C17_P41761912_A_G, AX-104288701_V2P_C17_P41762516_T_C, AX-104676744_V2P_C17_P41782469_A_G, AX-105015086_V2P_C17_P41785233_T_C, AX-103556479_V2P_C17_P41785405_G_A, AX-103385004_V2P_C17_P41785502_C_T, AX-103197103_V2P_C17_P41788906_C_T, AX-104038768_V2P_C17_P41791383_T_C, AX-104990167_V2P_C17_P41796855_G_A, AX-…	CSS	2.21279
chr17	162	22	58.23-58.44	0			SLITRK5	SLITRK5	AX-103227369_V2P_C17_P58347087_C_T, AX-104154032_V2P_C17_P58352563_G_A, AX-104662449_V2P_C17_P58356342_G_T, AX-103789545_V2P_C17_P58367143_C_T, AX-103338751_V2P_C17_P58376177_T_C, AX-104576311_V2P_C17_P58378501_A_C, AX-104935478_V2P_C17_P58382810_A_G, AX-103675755_V2P_C17_P58385568_C_A, AX-104260157_V2P_C17_P58386244_C_T, AX-104742381_V2P_C17_P58394728_A_G, AX-104631042_V2P_C17_P58395328_T_C, AX-…	CSS	2.3246
chr18	163	9	3.28-3.39	1	IWS1	WDR33, UGGT1, SFT2D3, SAP130, POLR2D, MYO7B, LIMS2, HS6ST1, GPR17, AMMECR1L	TEX51, PROC, MAP3K2, GYPC, ERCC3, CYP27C1, BIN1	WDR33, UGGT1, TEX51, SFT2D3, SAP130, PROC, POLR2D, MYO7B, MAP3K2, LIMS2, IWS1, HS6ST1, GYPC, GPR17, ERCC3, CYP27C1, BIN1, AMMECR1L	AX-103385895_V2P_C18_P3254259_A_G, AX-104682653_V2P_C18_P3256027_C_G, AX-104755411_V2P_C18_P3395740_T_G, AX-104618847_V2P_C18_P3386188_T_C, AX-103167340_V2P_C18_P3383122_A_G, AX-104877586_V2P_C18_P3332666_A_G, AX-103920801_V2P_C18_P3315507_C_T, AX-104326154_V2P_C18_P3300324_T_G, AX-104052429_V2P_C18_P3296037_C_T	CSS	1.94259
chr18	164	27	9.62-9.7	0		TSN, TFCP2L1, NIFK, CLASP1	TMEM185B, RALB, INHBB, GLI2	TSN, TMEM185B, TFCP2L1, RALB, NIFK, INHBB, GLI2, CLASP1	AX-104887225_V2P_C18_P9466590_C_A, AX-103513768_V2P_C18_P9477717_C_T, AX-104482642_V2P_C18_P9477747_T_C, AX-104008096_V2P_C18_P9477797_T_C, AX-103252597_V2P_C18_P9491694_C_T, AX-104952938_V2P_C18_P9494719_A_G, AX-102988898_V2P_C18_P9498320_T_G, AX-104777635_V2P_C18_P9500481_T_C, AX-104697020_V2P_C18_P9502464_C_G, AX-103654889_V2P_C18_P9511682_A_C, AX-103723313_V2P_C18_P9512646_C_A, AX-103495161_V…	CSS	2.57165
chr18	165	5	13.05-13.07	0		INSIG2, EN1, CCDC93	DDX18	INSIG2, EN1, DDX18, CCDC93	AX-103050103_V2P_C18_P9694287_G_T, AX-104781224_V2P_C18_P9681367_A_G, AX-104075703_V2P_C18_P9680962_G_A, AX-103558233_V2P_C18_P13117150_A_G, AX-104821747_V2P_C18_P13117288_C_T	CSS	2.42525
chr18	166	8	24.53-24.55	1	LRP1B			LRP1B	AX-104454925_V2P_C18_P24461870_C_A, AX-104079390_V2P_C18_P24465245_A_G, AX-103922900_V2P_C18_P24467112_C_T, AX-104445953_V2P_C18_P24467216_T_C, AX-104771491_V2P_C18_P24471041_T_C, AX-103254733_V2P_C18_P24471849_C_T, AX-103782224_V2P_C18_P24479038_A_C, AX-103066066_V2P_C18_P24480925_T_G	CSS	1.87441
chr18	167	21	53.03-53.15	1	OLA1	SP3, RAPGEF4, MAP3K20, CDCA7	WIPF1, SP9, SCRN3, GPR155, CIR1, CHRNA1, CHN1, ATP5MC3, ATF2	WIPF1, SP9, SP3, SCRN3, RAPGEF4, OLA1, MAP3K20, GPR155, CIR1, CHRNA1, CHN1, CDCA7, ATP5MC3, ATF2	AX-104492861_V2P_C18_P52996994_C_A, AX-104369154_V2P_C18_P53000187_C_T, AX-104538462_V2P_C18_P53002621_C_A, AX-104627491_V2P_C18_P53006011_G_T, AX-104020708_V2P_C18_P53006412_G_A, AX-104086471_V2P_C18_P53009197_G_T, AX-103234939_V2P_C18_P53011199_T_C, AX-103493918_V2P_C18_P53015492_C_T, AX-103474684_V2P_C18_P53017271_C_A, AX-104702685_V2P_C18_P53033710_C_T, AX-104854408_V2P_C18_P53044051_A_G, AX-…	CSS	2.15478
chr18	168	15	53.83-53.93	2	ATP5MC3, ATF2	WIPF1, SP9, SP3, SCRN3, OLA1, GPR155, CIR1, CHRNA1, CHN1	MTX2, LNPK, HOXD9, HOXD8, HOXD4, HOXD3, HOXD13, HOXD12, HOXD11, HOXD10, HOXD1, EVX2	WIPF1, SP9, SP3, SCRN3, OLA1, MTX2, LNPK, HOXD9, HOXD8, HOXD4, HOXD3, HOXD13, HOXD12, HOXD11, HOXD10, HOXD1, GPR155, EVX2, CIR1, CHRNA1, CHN1, ATP5MC3, ATF2	AX-104155304_V2P_C18_P53792775_C_T, AX-103763710_V2P_C18_P53796381_C_T, AX-103345922_V2P_C18_P53807220_C_T, AX-102998057_V2P_C18_P53814681_A_G, AX-103481921_V2P_C18_P53818356_T_C, AX-104757750_V2P_C18_P53830117_A_G, AX-104704310_V2P_C18_P53834251_T_C, AX-104092830_V2P_C18_P53834762_G_A, AX-103707684_V2P_C18_P53870916_C_T, AX-104600162_V2P_C18_P53872769_C_T, AX-103864817_V2P_C18_P53887292_C_A, AX-…	CSS	2.5219
chr18	169	8	55.76-55.8	1	AGPS	NFE2L2, MTX2, HNRNPA3	TTN, TTC30B, RBM45, PRKRA, PLEKHA3, PJVK, PDE11A, OSBPL6, FKBP7	TTN, TTC30B, RBM45, PRKRA, PLEKHA3, PJVK, PDE11A, OSBPL6, NFE2L2, MTX2, HNRNPA3, FKBP7, AGPS	AX-102971255_V2P_C18_P55725149_T_C, AX-104508534_V2P_C18_P55732357_A_G, AX-103516324_V2P_C18_P55746054_A_G, AX-104039103_V2P_C18_P55746223_A_C, AX-102995349_V2P_C18_P55747288_G_A, AX-104460327_V2P_C18_P55751950_C_T, AX-103850194_V2P_C18_P55755059_T_C, AX-103720642_V2P_C18_P55760107_A_G	CSS	1.91695
chr19	170	14	13.38-13.43	0		SLC7A14, SKIL, SEC62, SAMD7, PRKCI, POLR2L, PHC3, MYNN, MECOM, LRRIQ4, LRRC34, LRRC31, GPR160, CLDN11, ACTRT3	TNIK, TMEM212, SLC2A2, RPL22L1, PLD1, EIF5A2	TNIK, TMEM212, SLC7A14, SLC2A2, SKIL, SEC62, SAMD7, RPL22L1, PRKCI, POLR2L, PLD1, PHC3, MYNN, MECOM, LRRIQ4, LRRC34, LRRC31, GPR160, EIF5A2, CLDN11, ACTRT3	AX-104453579_V2P_C19_P11011685_T_C, AX-103017974_V2P_C19_P11017836_A_G, AX-104621118_V2P_C19_P11023575_C_T, AX-104335817_V2P_C19_P11038818_C_T, AX-104630666_V2P_C19_P11039545_G_A, AX-103168652_V2P_C19_P11042774_G_T, AX-103691514_V2P_C19_P11042832_A_G, AX-104109809_V2P_C19_P11043285_G_A, AX-104038276_V2P_C19_P11043468_T_C, AX-104863688_V2P_C19_P11043662_G_A, AX-104576194_V2P_C19_P11051042_A_G, AX-…	CSS	2.01479
chr19	171	1	44.17-44.17	0			LSAMP	LSAMP	AX-104467292_V2P_C19_P39543144_C_T	CSS	3.03429
chr20	172	6	7.99-8.01	2	RIOK1, CAGE1	SSR1, RREB1, LY86	TXNDC5, SNRNP48, SLC35B3, EEF1E1, DSP, BMP6, BLOC1S5	TXNDC5, SSR1, SNRNP48, SLC35B3, RREB1, RIOK1, LY86, EEF1E1, DSP, CAGE1, BMP6, BLOC1S5	AX-104521621_V2P_C20_P7505122_C_T, AX-103322625_V2P_C20_P7505515_C_T, AX-104590943_V2P_C20_P7520427_C_A, AX-104193779_V2P_C20_P7521358_G_T, AX-104046477_V2P_C20_P7523894_C_A, AX-103553630_V2P_C20_P7525514_G_A	CSS	2.14364
chr20	173	28	21.71-21.83	0		PRL, HDGFL1		PRL, HDGFL1	AX-103404785_V2P_C20_P20922638_A_G, AX-104175822_V2P_C20_P20923768_A_G, AX-104232467_V2P_C20_P20926767_C_T, AX-103711848_V2P_C20_P20929844_A_G, AX-104245676_V2P_C20_P20930399_A_G, AX-103737709_V2P_C20_P20956634_A_G, AX-104119959_V2P_C20_P20966991_A_C, AX-103800467_V2P_C20_P20971051_T_C, AX-104489802_V2P_C20_P20971930_T_G, AX-103705895_V2P_C20_P20973754_G_A, AX-103519026_V2P_C20_P20975637_G_A, AX-…	CSS	2.10667
chr20	174	7	28.41-28.63	0		ZSCAN9, ZSCAN31, ZSCAN26, ZSCAN23, ZSCAN16, ZSCAN12, ZNF311, ZNF165, ZKSCAN8, ZBED9, TRIM27, PGBD1, NKAPL, GPX6, GPX5	UBD, OR11A1	ZSCAN9, ZSCAN31, ZSCAN26, ZSCAN23, ZSCAN16, ZSCAN12, ZNF311, ZNF165, ZKSCAN8, ZBED9, UBD, TRIM27, PGBD1, OR11A1, NKAPL, GPX6, GPX5	AX-103642047_V2P_C20_P27502332_C_T, AX-104042222_V2P_C20_P27504346_G_A, AX-104042192_V2P_C20_P27519396_A_G, AX-103688931_V2P_C20_P27530144_T_C, AX-104416635_V2P_C20_P27533892_C_T, AX-104429378_V2P_C20_P27721530_T_G, AX-104324780_V2P_C20_P27724554_A_G	CSS	2.02775
chr20	175	94	37.21-37.36	4	STK38, PXT1, KCTD20, ETV7	ZNF76, TULP1, TEAD3, TCP11, SRPK1, SLC26A8, SCUBE3, RPL10A, PPARD, PNPLA1, MAPK14, MAPK13, LHFPL5, FKBP5, FANCE, DEF6, CLPSL2, CLPSL1, CLPS, BRPF3, ARMC12	TMEM217, TBC1D22B, SRSF3, RNF8, RAB44, PPIL1, PIM1, PI16, MTCH1, MDGA1, FGD2, CPNE5, CMTR1, CDKN1A, CCDC167	ZNF76, TULP1, TMEM217, TEAD3, TCP11, TBC1D22B, STK38, SRSF3, SRPK1, SLC26A8, SCUBE3, RPL10A, RNF8, RAB44, PXT1, PPIL1, PPARD, PNPLA1, PIM1, PI16, MTCH1, MDGA1, MAPK14, MAPK13, LHFPL5, KCTD20, FKBP5, FGD2, FANCE, ETV7, DEF6, CPNE5, CMTR1, CLPSL2, CLPSL1, CLPS, CDKN1A, CCDC167, BRPF3, ARMC12	AX-103037870_V2P_C20_P36311358_T_C, AX-103912191_V2P_C20_P36311528_T_C, AX-104308879_V2P_C20_P36312539_A_G, AX-104895263_V2P_C20_P36313692_T_C, AX-104904726_V2P_C20_P36315686_T_C, AX-103563809_V2P_C20_P36315722_C_T, AX-103833534_V2P_C20_P36316079_C_T, AX-104566976_V2P_C20_P36320724_T_C, AX-103778660_V2P_C20_P36331440_T_C, AX-104137484_V2P_C20_P36331631_A_G, AX-103731883_V2P_C20_P36331759_T_C, AX-…	CSS	1.95807
chr21	176	5	19.64-19.66	1	ITGA1	NDUFS4, MOCS2, ITGA2, FST, ARL15	PELO	PELO, NDUFS4, MOCS2, ITGA2, ITGA1, FST, ARL15	AX-103782697_V2P_C21_P19024468_G_T, AX-104567563_V2P_C21_P19024617_C_A, AX-104569526_V2P_C21_P19028203_G_T, AX-103942821_V2P_C21_P19029394_T_C, AX-103486779_V2P_C21_P19041211_A_G	CSS	1.79884
chr21	177	11	27.43-27.47	1	RICTOR	FYB1, DAB2, C9	OSMR, LIFR, GDNF, EGFLAM	RICTOR, OSMR, LIFR, GDNF, FYB1, EGFLAM, DAB2, C9	AX-103194527_V2P_C21_P26720469_C_T, AX-104989593_V2P_C21_P26720697_T_G, AX-103562200_V2P_C21_P26727108_G_A, AX-103198331_V2P_C21_P26740508_T_C, AX-103457273_V2P_C0_P16124483_A_G, AX-102983590_V2P_C0_P16124697_A_G, AX-103644384_V2P_C21_P26746835_G_A, AX-103646406_V2P_C21_P26748105_G_A, AX-103390521_V2P_C21_P26753602_G_A, AX-104178902_V2P_C21_P26754528_G_A, AX-103428577_V2P_C21_P26758861_A_G	CSS	1.85353
chr21	178	1	36.94-36.94	0			CDH9	CDH9	AX-104790212_V2P_C21_P35908970_G_A	CSS	1.8007
chr21	179	5	40.88-40.9	1	CDH12			CDH12	AX-103243668_V2P_C21_P39845603_T_G, AX-104004751_V2P_C21_P39849947_T_C, AX-104270388_V2P_C21_P39853433_C_T, AX-103362846_V2P_C21_P39855576_A_C, AX-103303959_V2P_C21_P39864558_A_G	CSS	1.97824
chr21	180	22	42.87-42.97	1	CDH18			CDH18	AX-104541971_V2P_C21_P41785434_C_T, AX-104101077_V2P_C21_P41789487_A_G, AX-103932604_V2P_C21_P41794006_C_A, AX-104243380_V2P_C21_P41801445_C_A, AX-103406980_V2P_C0_P18012110_G_A, AX-103242446_V2P_C21_P41820114_G_A, AX-103282285_V2P_C21_P41823735_C_T, AX-103714597_V2P_C21_P41826994_A_G, AX-105010013_V2P_C21_P41831379_G_A, AX-103481218_V2P_C21_P41832370_C_T, AX-103731756_V2P_C21_P41846248_C_T, AX-1…	CSS	3.57758
chr21	181	20	43.97-44.36	0			ZNF622, RETREG1, MYO10, BASP1	ZNF622, RETREG1, MYO10, BASP1	AX-103226308_V2P_C21_P42724446_T_C, AX-103368636_V2P_C21_P42725344_G_A, AX-102983758_V2P_C21_P42726505_A_G, AX-104323128_V2P_C21_P42731480_G_A, AX-103655738_V2P_C21_P42731914_G_A, AX-104510459_V2P_C21_P42753786_C_T, AX-104162166_V2P_C21_P42755661_T_C, AX-104780612_V2P_C21_P42758289_G_T, AX-104264896_V2P_C21_P42761650_T_C, AX-104264154_V2P_C21_P42762075_C_T, AX-104246896_V2P_C21_P42763015_A_G, AX-…	CSS	2.22013
chr21	182	40	45.22-45.61	2	ZNF622, RETREG1	MYO10, BASP1	FBXL7	ZNF622, RETREG1, MYO10, FBXL7, BASP1	AX-103361907_V2P_C21_P43939697_C_T, AX-104188697_V2P_C21_P43948560_T_C, AX-104770044_V2P_C21_P43967471_A_C, AX-103197820_V2P_C21_P43973463_A_G, AX-103509921_V2P_C21_P43980127_C_A, AX-104463340_V2P_C21_P43984460_T_C, AX-102948939_V2P_C21_P43987499_A_G, AX-104464322_V2P_C21_P43987709_C_A, AX-103169488_V2P_C21_P43995119_T_G, AX-104530601_V2P_C21_P44223801_G_A, AX-103071781_V2P_C21_P44224481_C_T, AX-…	CSS	2.30242
chr21	183	31	46.31-46.9	3	OTULINL, OTULIN, ANKH	FBXL7	TRIO, DNAH5	TRIO, OTULINL, OTULIN, FBXL7, DNAH5, ANKH	AX-104920214_V2P_C21_P45026543_G_A, AX-103484308_V2P_C21_P45026692_C_T, AX-104653814_V2P_C21_P45027926_C_T, AX-103999174_V2P_C21_P45029445_C_T, AX-103290870_V2P_C21_P45031925_A_G, AX-104646356_V2P_C21_P45042560_G_A, AX-104718838_V2P_C21_P45044468_T_C, AX-104670836_V2P_C21_P45056420_C_T, AX-104264023_V2P_C21_P45082417_A_C, AX-104196422_V2P_C21_P45085378_C_T, AX-103274201_V2P_C21_P45089304_T_C, AX-…	CSS	2.35571
chr21	184	6	49.12-49.15	0			CTNND2	CTNND2	AX-103050064_V2P_C21_P47864803_A_G, AX-104087603_V2P_C21_P47867666_A_C, AX-103561221_V2P_C21_P47885357_A_G, AX-103576608_V2P_C21_P47886487_C_T, AX-103353634_V2P_C21_P47888949_A_G, AX-104536724_V2P_C21_P47901187_G_A	CSS	2.02159
chr22	185	4	26.03-26.05	1	ASIP	ZNF341, SNTA1, RALY, PXMP4, NECAB3, EIF2S2, E2F1, CHMP4B, CDK5RAP1, CBFA2T2, ACTL10	UQCC1, TRPC4AP, TP53INP2, PROCR, PIGU, NCOA6, MYH7B, MMP24, MAP1LC3A, ITCH, GSS, GGT7, FAM83C, EIF6, EDEM2, DYNLRB1, AHCY, ACSS2	ZNF341, UQCC1, TRPC4AP, TP53INP2, SNTA1, RALY, PXMP4, PROCR, PIGU, NECAB3, NCOA6, MYH7B, MMP24, MAP1LC3A, ITCH, GSS, GGT7, FAM83C, EIF6, EIF2S2, EDEM2, E2F1, DYNLRB1, CHMP4B, CDK5RAP1, CBFA2T2, ASIP, AHCY, ACTL10, ACSS2	AX-104334163_V2P_C22_P25129206_A_G, AX-104048125_V2P_C22_P25129511_T_C, AX-104240209_V2P_C22_P25141324_T_C, AX-103929593_V2P_C22_P25147724_C_T	CSS	1.87689
chr22	186	15	41.34-41.41	0		ZFP64, SALL4, ATP9A	ZNF217, TSHZ2, PFDN4, CYP24A1, BCAS1	ZNF217, ZFP64, TSHZ2, SALL4, PFDN4, CYP24A1, BCAS1, ATP9A	AX-104200417_V2P_C22_P40446888_C_T, AX-103019803_V2P_C22_P40460549_T_C, AX-104371670_V2P_C22_P40467740_A_G, AX-103640329_V2P_C22_P40471656_T_C, AX-103562850_V2P_C22_P40477365_C_T, AX-103395800_V2P_C22_P40482318_T_C, AX-104402904_V2P_C22_P40494497_G_A, AX-104825069_V2P_C22_P40495402_A_G, AX-103132837_V2P_C22_P40496180_T_C, AX-104792259_V2P_C22_P40500002_C_T, AX-103993298_V2P_C22_P40500877_G_T, AX-…	CSS	2.53919
chr23	187	7	12.24-12.26	0		TLE4	PSAT1, GNAQ, CEP78	TLE4, PSAT1, GNAQ, CEP78	AX-103762005_V2P_C23_P12867955_G_A, AX-103669738_V2P_C23_P12869269_A_G, AX-104811704_V2P_C23_P12872879_T_C, AX-103743735_V2P_C23_P12872911_T_C, AX-104232604_V2P_C23_P12880697_A_G, AX-103196338_V2P_C23_P12883003_G_A, AX-103611708_V2P_C23_P12892026_A_C	CSS	1.87
chr23	188	18	16.74-16.97	1	RORB		TRPM6, TMC1, ALDH1A1	TRPM6, TMC1, RORB, ALDH1A1	AX-103001475_V2P_C23_P17398836_T_G, AX-103617616_V2P_C23_P17404109_A_G, AX-103245220_V2P_C23_P17405110_G_A, AX-104240720_V2P_C23_P17407115_T_C, AX-104494890_V2P_C23_P17407924_C_T, AX-103792738_V2P_C23_P17540467_T_C, AX-104199409_V2P_C23_P17547652_T_G, AX-104728111_V2P_C23_P17568744_T_C, AX-104393743_V2P_C23_P17573153_A_C, AX-104250150_V2P_C23_P17585904_C_A, AX-104341074_V2P_C23_P17586844_G_A, AX-…	CSS	2.09639
chr23	189	22	23.39-23.49	1	SMARCA2	DMRT3, DMRT2	VLDLR, RFX3, PUM3, KCNV2	VLDLR, SMARCA2, RFX3, PUM3, KCNV2, DMRT3, DMRT2	AX-103348834_V2P_C23_P23995960_G_A, AX-102955937_V2P_C23_P23996145_T_G, AX-104972450_V2P_C23_P23998332_G_T, AX-102988416_V2P_C23_P24012687_A_G, AX-104834827_V2P_C23_P24016270_A_G, AX-104780236_V2P_C23_P24023655_A_G, AX-103782573_V2P_C23_P24033290_A_G, AX-102985818_V2P_C23_P24035383_G_A, AX-103236385_V2P_C23_P24047832_A_G, AX-103747781_V2P_C23_P24047889_A_G, AX-103094771_V2P_C23_P24049572_A_C, AX-…	CSS	2.41957
chr23	190	22	24.03-24.14	0		VLDLR, SMARCA2, PUM3, KCNV2	RFX3, GLIS3	VLDLR, SMARCA2, RFX3, PUM3, KCNV2, GLIS3	AX-105003177_V2P_C23_P24638765_A_G, AX-104021609_V2P_C23_P24648427_C_T, AX-103821460_V2P_C23_P24656105_C_T, AX-103725673_V2P_C23_P24688095_A_C, AX-104923435_V2P_C23_P24689018_C_T, AX-103320268_V2P_C23_P24690301_C_T, AX-104719672_V2P_C23_P24691672_A_G, AX-103127592_V2P_C23_P24692301_G_A, AX-103661952_V2P_C23_P24694274_C_T, AX-104721535_V2P_C23_P24694558_C_A, AX-104244542_V2P_C23_P24703388_A_G, AX-…	CSS	3.05884
chr23	191	1	24.67-24.67	0		VLDLR, RFX3, PUM3, KCNV2	SPATA6L, SLC1A1, RCL1, GLIS3, CDC37L1, AK3	VLDLR, SPATA6L, SLC1A1, RFX3, RCL1, PUM3, KCNV2, GLIS3, CDC37L1, AK3	AX-103701309_V2P_C23_P25278327_G_T	CSS	1.79095
chr23	192	26	28.79-29.44	1	PTPRD	DMAC1		PTPRD, DMAC1	AX-104420072_V2P_C23_P29204049_G_A, AX-103601963_V2P_C23_P29206221_A_G, AX-104714141_V2P_C23_P29337059_G_A, AX-103805713_V2P_C23_P29342247_T_C, AX-104956144_V2P_C23_P29349540_G_A, AX-103802884_V2P_C23_P29351089_G_A, AX-103010944_V2P_C23_P29362310_G_A, AX-102979294_V2P_C23_P29374449_A_G, AX-103036710_V2P_C23_P29381823_T_C, AX-103232320_V2P_C23_P29381885_T_C, AX-104329009_V2P_C23_P29776953_C_T, AX-…	CSS	2.15684
chr23	193	47	34.99-35.38	2	PSIP1, CCDC171	ZDHHC21, TTC39B, SNAPC3, NFIB, FREM1, CER1	CNTLN, BNC2	ZDHHC21, TTC39B, SNAPC3, PSIP1, NFIB, FREM1, CNTLN, CER1, CCDC171, BNC2	AX-104493433_V2P_C23_P35399971_G_A, AX-103303349_V2P_C23_P35416803_C_T, AX-104754335_V2P_C23_P35418803_A_G, AX-103848947_V2P_C23_P35418961_T_C, AX-103454980_V2P_C23_P35419482_C_A, AX-102972867_V2P_C23_P35421348_A_G, AX-104790559_V2P_C23_P35421821_A_G, AX-104948456_V2P_C23_P35424849_G_A, AX-104019129_V2P_C23_P35427916_G_A, AX-104201620_V2P_C23_P35431922_A_G, AX-103023726_V2P_C23_P35451116_G_T, AX-…	CSS	2.01743
chr23	194	3	44.22-44.22	0		TUSC1	TEK, PLAA, MOB3B, LRRC19, IFT74, IFNK, EQTN, CAAP1	TUSC1, TEK, PLAA, MOB3B, LRRC19, IFT74, IFNK, EQTN, CAAP1	AX-103208423_V2P_C23_P44544758_G_A, AX-103271476_V2P_C23_P44547137_C_T, AX-103704774_V2P_C23_P44548402_G_A	CSS	1.85542
chr23	195	28	46.12-46.22	0		LINGO2		LINGO2	AX-104934721_V2P_C23_P46307889_C_A, AX-104168265_V2P_C23_P46308967_C_T, AX-104995251_V2P_C23_P46309946_T_C, AX-103887071_V2P_C23_P46323883_G_A, AX-104835065_V2P_C23_P46327421_C_T, AX-104860843_V2P_C23_P46329354_C_T, AX-104288690_V2P_C23_P46334788_G_A, AX-103384301_V2P_C23_P46344356_T_G, AX-104875573_V2P_C23_P46349508_A_G, AX-104007149_V2P_C23_P46352175_T_C, AX-103440320_V2P_C23_P46352462_A_G, AX-…	CSS	2.51012
chr23	196	11	48.09-48.11	0			TOPORS, NDUFB6, DDX58, ACO1	TOPORS, NDUFB6, DDX58, ACO1	AX-104095549_V2P_C23_P48278005_C_T, AX-104099910_V2P_C23_P48281230_G_A, AX-103316850_V2P_C23_P48281491_A_G, AX-104419420_V2P_C23_P48282529_T_C, AX-103731130_V2P_C23_P48284598_G_A, AX-104188294_V2P_C23_P48285216_G_A, AX-104577619_V2P_C23_P48285344_G_A, AX-103899313_V2P_C23_P48286189_A_C, AX-104017200_V2P_C23_P48289444_C_T, AX-103311844_V2P_C23_P48290293_C_T, AX-103179050_V2P_C23_P48301665_T_C	CSS	1.98038
chr23	197	3	49.24-49.24	0		TOPORS, TMEM215, NDUFB6, DDX58, ACO1	UBE2R2, UBAP2, UBAP1, SPINK4, SMU1, NUDT2, NOL6, NFX1, KIF24, FAM219A, DNAJA1, DNAI1, DCAF12, CHMP5, B4GALT1, AQP7, AQP3, APTX	UBE2R2, UBAP2, UBAP1, TOPORS, TMEM215, SPINK4, SMU1, NUDT2, NOL6, NFX1, NDUFB6, KIF24, FAM219A, DNAJA1, DNAI1, DDX58, DCAF12, CHMP5, B4GALT1, AQP7, AQP3, APTX, ACO1	AX-104859050_V2P_C23_P49423435_A_C, AX-103621531_V2P_C23_P49425604_C_T, AX-103936924_V2P_C23_P49427817_A_G	CSS	1.76339
chr24	198	43	0.23-0.94	1	TXNDC16		STYX, PSMC6, GPR137C, GNPNAT1, FERMT2, ERO1A, DDHD1	TXNDC16, STYX, PSMC6, GPR137C, GNPNAT1, FERMT2, ERO1A, DDHD1	AX-103880609_V2P_C24_P366895_T_C, AX-104993006_V2P_C0_P96904263_G_A, AX-104048171_V2P_C0_P54455149_A_G, AX-103111253_V2P_C24_P415406_A_G, AX-103851036_V2P_C24_P415498_T_G, AX-104619626_V2P_C14_P670820_T_C, AX-103296551_V2P_C14_P673168_A_G, AX-103120881_V2P_C24_P435623_G_A, AX-103048787_V2P_C24_P538354_G_A, AX-103469148_V2P_C24_P538767_G_A, AX-103149581_V2P_C24_P822262_C_T, AX-104681685_V2P_C3_P36…	CSS	2.51901
chr24	199	76	3.06-4.05	9	WDHD1, SOCS4, PELI2, MAPK1IP1L, LGALS3, KTN1, FBXO34, DLGAP5, ATG14	SAMD4A, GMFB, GCH1, CNIH1, CGRRF1, CDKN3, BMP4	TMEM260, OTX2, EXOC5, CYB5A, AP5M1	WDHD1, TMEM260, SOCS4, SAMD4A, PELI2, OTX2, MAPK1IP1L, LGALS3, KTN1, GMFB, GCH1, FBXO34, EXOC5, DLGAP5, CYB5A, CNIH1, CGRRF1, CDKN3, BMP4, ATG14, AP5M1	AX-104663573_V2P_C24_P3196346_T_G, AX-103860842_V2P_C24_P3201260_C_T, AX-103567096_V2P_C24_P3210695_T_G, AX-103019080_V2P_C24_P3211750_A_G, AX-104370842_V2P_C24_P3213556_C_T, AX-103450414_V2P_C24_P3214749_A_C, AX-103162264_V2P_C24_P3234311_T_C, AX-104039104_V2P_C24_P3238225_T_C, AX-104898952_V2P_C24_P3260584_G_A, AX-103483075_V2P_C24_P3261057_C_T, AX-103623064_V2P_C24_P3264449_G_A, AX-104414687_V…	CSS	2.69681
chr24	200	38	9.95-10.55	6	WDR89, SGPP1, RHOJ, PPP2R5E, KCNH5, GPHB5	SYT16	ZBTB25, ZBTB1, SYNE2, SPTB, RAB15, PPP1R36, PLEKHG3, MTHFD1, HSPA2, GPX2, ESR2, CHURC1, AKAP5	ZBTB25, ZBTB1, WDR89, SYT16, SYNE2, SPTB, SGPP1, RHOJ, RAB15, PPP2R5E, PPP1R36, PLEKHG3, MTHFD1, KCNH5, HSPA2, GPX2, GPHB5, ESR2, CHURC1, AKAP5	AX-104472922_V2P_C24_P10095547_A_G, AX-104364583_V2P_C24_P10105914_T_C, AX-103261224_V2P_C24_P10108446_A_C, AX-103216061_V2P_C24_P10376460_T_C, AX-104656675_V2P_C24_P10380404_C_T, AX-104866832_V2P_C24_P10381700_C_T, AX-104593322_V2P_C24_P10392827_A_G, AX-103882084_V2P_C24_P10396831_T_C, AX-104227959_V2P_C24_P10399739_T_C, AX-104140454_V2P_C24_P10402643_C_T, AX-105000954_V2P_C24_P10406074_A_G, AX-…	CSS	2.533
chr24	201	3	11.56-11.56	1	RAB15	ZBTB25, ZBTB1, SYNE2, SPTB, PPP1R36, PLEKHG3, MTHFD1, HSPA2, GPX2, ESR2, CHURC1, AKAP5	MAX, FUT8, FNTB	ZBTB25, ZBTB1, SYNE2, SPTB, RAB15, PPP1R36, PLEKHG3, MTHFD1, MAX, HSPA2, GPX2, FUT8, FNTB, ESR2, CHURC1, AKAP5	AX-104569121_V2P_C24_P11705071_C_A, AX-103172636_V2P_C24_P11709066_G_A, AX-104661324_V2P_C24_P11709147_T_C	CSS	1.91954
chr24	202	15	12.6-12.69	0		MAX, FUT8, FNTB	TMEM229B, PLEK2, MPP5, GPHN, FAM71D, EIF2S1, ATP6V1D	TMEM229B, PLEK2, MPP5, MAX, GPHN, FUT8, FNTB, FAM71D, EIF2S1, ATP6V1D	AX-104132109_V2P_C24_P12697304_C_T, AX-104407852_V2P_C24_P12714670_T_G, AX-104732444_V2P_C24_P12720786_G_A, AX-105000994_V2P_C24_P12723131_C_T, AX-103700839_V2P_C24_P12726971_G_A, AX-103655586_V2P_C24_P12729615_A_C, AX-103042439_V2P_C24_P12731035_T_C, AX-104468817_V2P_C24_P12753321_G_A, AX-104323716_V2P_C24_P12770201_T_C, AX-104474628_V2P_C24_P12770530_C_A, AX-104898548_V2P_C24_P12773924_T_C, AX-…	CSS	2.13948
chr24	203	69	18.15-18.55	2	RGS6, DPF3	SIPA1L1	ZNF410, ZFYVE1, RIOX1, RBM25, PTGR2, PSEN1, PNMA1, PAPLN, NUMB, HEATR4, FAM161B, ENTPD5, ELMSAN1, DNAL1, DCAF4, COQ6, BBOF1, ACOT6, ACOT4	ZNF410, ZFYVE1, SIPA1L1, RIOX1, RGS6, RBM25, PTGR2, PSEN1, PNMA1, PAPLN, NUMB, HEATR4, FAM161B, ENTPD5, ELMSAN1, DPF3, DNAL1, DCAF4, COQ6, BBOF1, ACOT6, ACOT4	AX-103998488_V2P_C24_P18291022_A_G, AX-104002053_V2P_C24_P18297049_A_G, AX-104772188_V2P_C24_P18297669_T_G, AX-103321090_V2P_C24_P18297760_T_C, AX-103047200_V2P_C24_P18297989_C_A, AX-102975016_V2P_C24_P18301435_G_A, AX-103751278_V2P_C24_P18307018_A_G, AX-104730385_V2P_C24_P18322671_T_G, AX-104601999_V2P_C24_P18327971_G_A, AX-104089333_V2P_C0_P6209294_A_G, AX-104763563_V2P_C24_P18335722_C_T, AX-10…	CSS	2.82247
chr24	204	42	20.75-21.57	5	TTLL5, TGFB3, IFT43, ERG28, BATF	ZC2HC1C, YLPM1, VSX2, VRTN, TMED10, SYNDIG1L, RPS6KL1, PROX2, PGF, NPC2, NEK9, MLH3, LTBP2, JDP2, ISCA2, FOS, FCF1, EIF2B2, DLST, AREL1, ACYP1, ABCD4	ZDHHC22, VASH1, TMEM63C, POMT2, NGB, LRRC74A, IRF2BPL, GPATCH2L, ESRRB, CIPC, ANGEL1	ZDHHC22, ZC2HC1C, YLPM1, VSX2, VRTN, VASH1, TTLL5, TMEM63C, TMED10, TGFB3, SYNDIG1L, RPS6KL1, PROX2, POMT2, PGF, NPC2, NGB, NEK9, MLH3, LTBP2, LRRC74A, JDP2, ISCA2, IRF2BPL, IFT43, GPATCH2L, FOS, FCF1, ESRRB, ERG28, EIF2B2, DLST, CIPC, BATF, AREL1, ANGEL1, ACYP1, ABCD4	AX-104945476_V2P_C24_P20834888_A_C, AX-103050798_V2P_C24_P20840100_A_G, AX-103991737_V2P_C24_P20843407_T_C, AX-104005457_V2P_C24_P20844064_A_G, AX-103129162_V2P_C24_P20849741_C_T, AX-103237706_V2P_C24_P20851175_G_A, AX-103302386_V2P_C24_P20871735_G_A, AX-104708513_V2P_C24_P20882979_A_G, AX-103773545_V2P_C24_P20883086_G_T, AX-104386734_V2P_C24_P20888221_G_A, AX-103461343_V2P_C24_P20894501_T_C, AX-…	CSS	2.29178
chr24	205	30	25.72-25.92	3	TSHR, STON2, GTF2A1	NRXN3, DIO2, CEP128	SEL1L	TSHR, STON2, SEL1L, NRXN3, GTF2A1, DIO2, CEP128	AX-103508393_V2P_C24_P25809031_G_A, AX-103725046_V2P_C24_P25821018_C_T, AX-103621059_V2P_C24_P25821358_A_C, AX-103050592_V2P_C24_P25824429_T_C, AX-104206578_V2P_C24_P25825741_T_C, AX-104404238_V2P_C24_P25829242_C_T, AX-102971488_V2P_C24_P25829543_C_A, AX-103088330_V2P_C24_P25832537_T_C, AX-104043467_V2P_C24_P25833488_T_C, AX-104380226_V2P_C24_P25846716_C_T, AX-104803126_V2P_C24_P25848880_G_A, AX-…	CSS	2.29573
chr24	206	8	32.33-32.34	1	EML5	ZC3H14, SPATA7, PTPN21, KCNK10, GPR65, GALC	TTC8, FOXN3	ZC3H14, TTC8, SPATA7, PTPN21, KCNK10, GPR65, GALC, FOXN3, EML5	AX-103254261_V2P_C24_P32302632_G_A, AX-104233503_V2P_C24_P32304216_T_C, AX-104718311_V2P_C24_P32306439_C_T, AX-104920956_V2P_C24_P32311757_C_T, AX-104367907_V2P_C24_P32313841_C_T, AX-104436462_V2P_C24_P32315089_T_C, AX-104708257_V2P_C24_P32315340_G_T, AX-104047046_V2P_C24_P32319131_C_T	CSS	2.20654
chr24	207	18	40.58-40.65	0		VRK1		VRK1	AX-103270675_V2P_C24_P40152403_A_G, AX-104308793_V2P_C24_P40153432_G_A, AX-104142875_V2P_C24_P40156425_T_C, AX-104373228_V2P_C24_P40160968_C_T, AX-103500510_V2P_C24_P40161077_A_C, AX-104036393_V2P_C24_P40161380_C_T, AX-103743842_V2P_C24_P40170151_G_A, AX-104346394_V2P_C24_P40170865_C_T, AX-103501050_V2P_C24_P40179060_A_G, AX-104011190_V2P_C24_P40183529_T_C, AX-102957226_V2P_C24_P40187784_G_A, AX-…	CSS	2.0089
chr25	208	1	0.58-0.58	1	UNC13B	VCP, STOML2, PIGO, PHF24, FANCG, FAM214B, DNAJB5	TPM2, TMEM8B, TLN1, TESK1, SPAG8, SIT1, RUSC2, RGP1, RECK, OR13J1, NPR2, MSMP, HRCT1, HINT2, GNE, GLIPR2, GBA2, FAM221B, FAM166B, CREB3, CLTA, CD72, CCDC107, CA9, ARHGEF39	VCP, UNC13B, TPM2, TMEM8B, TLN1, TESK1, STOML2, SPAG8, SIT1, RUSC2, RGP1, RECK, PIGO, PHF24, OR13J1, NPR2, MSMP, HRCT1, HINT2, GNE, GLIPR2, GBA2, FANCG, FAM221B, FAM214B, FAM166B, DNAJB5, CREB3, CLTA, CD72, CCDC107, CA9, ARHGEF39	AX-103726277_V2P_C25_P545108_G_A	CSS	1.86287
chr25	209	4	6.3-6.34	0		TGFBR1, SEC61B, GALNT12, GABBR2, COL15A1, ANKS6, ALG2	TMEFF1, TEX10, STX17, MSANTD3, INVS, ERP44, CAVIN4	TMEFF1, TGFBR1, TEX10, STX17, SEC61B, MSANTD3, INVS, GALNT12, GABBR2, ERP44, COL15A1, CAVIN4, ANKS6, ALG2	AX-104165049_V2P_C25_P6250640_T_C, AX-103557443_V2P_C25_P6250824_A_C, AX-104243960_V2P_C25_P6281873_G_T, AX-104611271_V2P_C25_P6286152_A_G	CSS	1.84518
chr26	210	13	13.82-13.93	1	LIPI	ROBO2	SAMSN1, RBM11, NRIP1, HSPA13	SAMSN1, ROBO2, RBM11, NRIP1, LIPI, HSPA13	AX-104523169_V2P_C26_P13314855_T_C, AX-103617410_V2P_C26_P13317867_G_A, AX-103921335_V2P_C26_P13320567_C_T, AX-103970533_V2P_C26_P13357939_G_A, AX-104695449_V2P_C26_P13359905_T_C, AX-102967512_V2P_C26_P13370609_T_C, AX-104634092_V2P_C26_P13388912_C_T, AX-104063071_V2P_C26_P13389633_A_G, AX-105012427_V2P_C26_P13391944_G_A, AX-104509918_V2P_C26_P13394683_T_G, AX-104303991_V2P_C26_P13403803_T_C, AX-…	CSS	2.03791
chr26	211	3	16.23-16.24	0		USP25	CXADR, BTG3	USP25, CXADR, BTG3	AX-104136980_V2P_C26_P15733843_C_T, AX-104830824_V2P_C26_P15735870_G_T, AX-104253149_V2P_C26_P15742881_T_G	CSS	1.78047
chr26	212	21	38.07-38.15	1	BACE2	PCP4, DSCAM	ZBTB21, UMODL1, TMPRSS2, TFF3, TFF2, TFF1, RIPK4, PRDM15, MX2, MX1, FAM3B, C2CD2, ABCG1	ZBTB21, UMODL1, TMPRSS2, TFF3, TFF2, TFF1, RIPK4, PRDM15, PCP4, MX2, MX1, FAM3B, DSCAM, C2CD2, BACE2, ABCG1	AX-104942621_V2P_C26_P36804464_T_C, AX-104399222_V2P_C26_P36806776_A_G, AX-104887687_V2P_C26_P36814016_C_T, AX-103079649_V2P_C26_P36814830_C_T, AX-104298636_V2P_C26_P36816581_C_T, AX-104836841_V2P_C26_P36833140_G_A, AX-104094990_V2P_C26_P36834107_C_T, AX-104076789_V2P_C26_P36836558_C_T, AX-103593795_V2P_C26_P36836947_A_G, AX-104255821_V2P_C26_P36837270_A_C, AX-104710690_V2P_C26_P36838488_C_T, AX-…	CSS	2.63329
chr27	213	31	3.19-3.48	4	PLAT, KAT6A, IKBKB, AP3M2	VDAC3, THAP1, SMIM19, SLC20A2, RNF170, POMK, POLB, INTS10, HOOK3, HGSNAT, FNTA, DKK4, CSGALNACT1, CHRNB3, CHRNA6	ZMAT4, SFRP1, NKX6-3, GPAT4, GOLGA7, GINS4, ANK1	ZMAT4, VDAC3, THAP1, SMIM19, SLC20A2, SFRP1, RNF170, POMK, POLB, PLAT, NKX6-3, KAT6A, INTS10, IKBKB, HOOK3, HGSNAT, GPAT4, GOLGA7, GINS4, FNTA, DKK4, CSGALNACT1, CHRNB3, CHRNA6, AP3M2, ANK1	AX-103455967_V2P_C27_P3182344_C_T, AX-103288515_V2P_C0_P9197900_G_A, AX-104287268_V2P_C27_P3207056_C_A, AX-103684765_V2P_C27_P3211200_G_T, AX-104498182_V2P_C27_P3213148_G_A, AX-104179036_V2P_C27_P3228658_C_T, AX-104894517_V2P_C27_P3233530_G_T, AX-103815223_V2P_C27_P3234000_A_G, AX-104251364_V2P_C27_P3240436_T_C, AX-103144537_V2P_C27_P3248943_T_C, AX-104218818_V2P_C27_P3250349_G_A, AX-104259409_V2…	CSS	2.54362
chr27	214	12	15.14-15.2	1	TNKS	SARAF, MBOAT4, LEPROTL1, DUSP4, DCTN6	PRAG1, PPP1R3B, MFHAS1, ERI1, CLDN23	TNKS, SARAF, PRAG1, PPP1R3B, MFHAS1, MBOAT4, LEPROTL1, ERI1, DUSP4, DCTN6, CLDN23	AX-103388668_V2P_C27_P15109498_G_A, AX-104783433_V2P_C27_P15125518_A_G, AX-103369898_V2P_C27_P15140926_G_A, AX-103874662_V2P_C27_P15142539_C_T, AX-103508928_V2P_C27_P15150968_A_G, AX-103714910_V2P_C27_P15151935_C_A, AX-103683889_V2P_C27_P15152093_T_C, AX-103824232_V2P_C27_P15153386_C_T, AX-104800980_V2P_C27_P15157381_A_G, AX-103327284_V2P_C27_P15160653_C_T, AX-103101949_V2P_C27_P15163899_C_A, AX-…	CSS	2.30324
chr27	215	8	18.52-18.56	1	SGCZ		TUSC3, MSR1	TUSC3, SGCZ, MSR1	AX-103848348_V2P_C27_P18566883_C_T, AX-104490171_V2P_C27_P18574484_T_C, AX-103891640_V2P_C27_P18574548_A_G, AX-102964910_V2P_C27_P18604314_C_T, AX-104569496_V2P_C27_P18604749_C_T, AX-104263969_V2P_C27_P18605479_T_C, AX-104352957_V2P_C27_P18606148_C_A, AX-104082383_V2P_C27_P18608610_A_G	CSS	1.82218
chr27	216	10	19.26-19.3	0		TUSC3, SGCZ	MSR1, MICU3, FGF20	TUSC3, SGCZ, MSR1, MICU3, FGF20	AX-103897265_V2P_C27_P19302312_A_G, AX-104107891_V2P_C27_P19313862_T_C, AX-104291956_V2P_C27_P19314335_C_T, AX-104268099_V2P_C27_P19316486_T_C, AX-103576032_V2P_C27_P19316813_C_T, AX-103181277_V2P_C27_P19321591_G_A, AX-104737547_V2P_C27_P19324295_A_C, AX-104747451_V2P_C27_P19329701_C_T, AX-104637785_V2P_C27_P19337616_G_A, AX-104266791_V2P_C27_P19345254_G_A	CSS	1.84117
chr27	217	19	19.87-19.98	0		TUSC3, MSR1	ZDHHC2, VPS37A, SLC7A2, PDGFRL, MTUS1, MTMR7, MICU3, FGL1, FGF20, CNOT7	ZDHHC2, VPS37A, TUSC3, SLC7A2, PDGFRL, MTUS1, MTMR7, MSR1, MICU3, FGL1, FGF20, CNOT7	AX-104988306_V2P_C27_P19917375_C_T, AX-104706444_V2P_C27_P19918879_C_T, AX-103670324_V2P_C27_P19930091_C_T, AX-103801005_V2P_C27_P19935544_G_A, AX-104746159_V2P_C27_P19938395_A_C, AX-103960246_V2P_C27_P19942728_C_T, AX-104643855_V2P_C27_P19949682_G_A, AX-104460259_V2P_C27_P19963831_T_C, AX-104349039_V2P_C27_P19964380_A_G, AX-104874193_V2P_C27_P19965786_T_C, AX-104377961_V2P_C27_P19966287_G_A, AX-…	CSS	2.76636
chr27	218	29	23.22-23.32	0		ZFP42, TRIML2, TRIML1	TLR3, MTNR1A, KLKB1, FAT1, FAM149A, F11	ZFP42, TRIML2, TRIML1, TLR3, MTNR1A, KLKB1, FAT1, FAM149A, F11	AX-103934461_V2P_C27_P23166917_C_T, AX-103221683_V2P_C27_P23167067_G_A, AX-103827019_V2P_C27_P23172352_A_C, AX-103577513_V2P_C27_P23172794_C_T, AX-103101900_V2P_C27_P23177827_T_C, AX-104617486_V2P_C27_P23187541_T_G, AX-104887481_V2P_C27_P23189193_T_C, AX-103201822_V2P_C27_P23190717_C_A, AX-103719593_V2P_C27_P23196253_C_A, AX-103003662_V2P_C27_P23197927_A_G, AX-104494683_V2P_C27_P23199120_T_C, AX-…	CSS	2.38446
chr28	219	1	7.46-7.46	0		NAV3	SYT1, PPP1R12A, PAWR	SYT1, PPP1R12A, PAWR, NAV3	AX-103755180_V2P_C28_P6435277_A_G	CSS	2.0033
chr28	220	60	28.88-29.14	1	CHST11	TXNRD1, TDG, STAB2, NT5DC3, NFYB, HSP90B1, HCFC2, GLT8D2, EID3	WASHC4, SLC41A2, APPL2, ALDH1L2	WASHC4, TXNRD1, TDG, STAB2, SLC41A2, NT5DC3, NFYB, HSP90B1, HCFC2, GLT8D2, EID3, CHST11, APPL2, ALDH1L2	AX-104416745_V2P_C28_P27836371_C_T, AX-103630494_V2P_C28_P27844439_T_C, AX-104491488_V2P_C28_P27844684_A_G, AX-103498818_V2P_C28_P27845640_C_A, AX-103568407_V2P_C28_P27846926_G_A, AX-103873127_V2P_C28_P27853695_T_C, AX-104067833_V2P_C28_P27854764_T_C, AX-104379832_V2P_C28_P27858885_G_T, AX-104808187_V2P_C28_P27863179_G_A, AX-103673056_V2P_C28_P27871002_A_G, AX-104668556_V2P_C28_P27883736_G_A, AX-…	CSS	3.41688
chr28	221	8	44.27-44.32	0		TTC38, TRMU, TBC1D22A, PKDREJ, GTSE1, GRAMD4, CERK, CELSR1	FAM19A5	TTC38, TRMU, TBC1D22A, PKDREJ, GTSE1, GRAMD4, FAM19A5, CERK, CELSR1	AX-103927554_V2P_C28_P43140277_C_A, AX-103026381_V2P_C28_P43141856_T_C, AX-103305667_V2P_C28_P43147733_C_T, AX-103231316_V2P_C28_P43184815_T_C, AX-104422334_V2P_C28_P43184844_G_A, AX-104025592_V2P_C28_P43185024_G_T, AX-103262437_V2P_C28_P43186773_T_C, AX-103836869_V2P_C28_P43187423_A_G	CSS	1.8584
chr29	222	1	0.44-0.44	1	No gene			No gene	AX-103114868_V2P_C0_P28320660_C_T	CSS	1.76895
chr29	223	5	2.55-2.57	1	No gene			No gene	AX-103186877_V2P_C29_P1535742_G_A, AX-103425927_V2P_C29_P1536759_C_T, AX-103641546_V2P_C29_P1546799_A_G, AX-103194246_V2P_C29_P1555850_T_C, AX-103130511_V2P_C29_P1560497_G_A	CSS	1.92383
chr29	224	2	4.33-4.34	0		GJD4, FZD8, CUL2, CREM, CCNY	PARD3	PARD3, GJD4, FZD8, CUL2, CREM, CCNY	AX-104341393_V2P_C29_P3315217_T_G, AX-103500864_V2P_C29_P3322936_C_T	CSS	1.76841
chr29	225	18	17.88-17.95	0		PLXDC2, MALRD1	TMEM236, STAM, SLC39A12, NSUN6, MRC1, CACNB2, ARL5B	TMEM236, STAM, SLC39A12, PLXDC2, NSUN6, MRC1, MALRD1, CACNB2, ARL5B	AX-103305452_V2P_C29_P16805512_G_A, AX-104574291_V2P_C29_P16807893_C_T, AX-102950400_V2P_C29_P16809438_C_T, AX-103820571_V2P_C29_P16809771_A_G, AX-103233346_V2P_C29_P16809927_C_T, AX-102970324_V2P_C29_P16812931_C_T, AX-102950401_V2P_C29_P16812990_A_G, AX-103334447_V2P_C29_P16826334_G_T, AX-103741299_V2P_C29_P16829364_C_T, AX-104103043_V2P_C29_P16834245_A_G, AX-102950402_V2P_C29_P16837352_C_T, AX-…	CSS	1.89265
chr30	226	66	4.41-4.86	1	FMN2	RGS7, KMO, GREM2, FH	SMYD3, KIF26B	SMYD3, RGS7, KMO, KIF26B, GREM2, FMN2, FH	AX-103212340_V2P_C30_P4125509_C_T, AX-104498513_V2P_C30_P4127778_C_T, AX-104139386_V2P_C30_P4135607_A_G, AX-103914260_V2P_C30_P4136282_T_C, AX-104571450_V2P_C30_P4137420_C_T, AX-103600945_V2P_C30_P4148306_C_T, AX-104613805_V2P_C30_P4156865_G_A, AX-104602508_V2P_C30_P4156912_C_T, AX-104734038_V2P_C30_P4157028_A_G, AX-103467065_V2P_C30_P4157186_C_T, AX-104378174_V2P_C30_P4160565_C_T, AX-104762632_V…	CSS	2.503
chr30	227	10	6.87-6.93	1	CDC42BPA	TFB2M, SMYD3, SCCPDH, KIF28, CNST, AHCTF1	STUM, SDE2, PYCR2, PSEN2, PARP1, MIXL1, LIN9, ITPKB, COQ8A, ACBD3	TFB2M, STUM, SMYD3, SDE2, SCCPDH, PYCR2, PSEN2, PARP1, MIXL1, LIN9, KIF28, ITPKB, COQ8A, CNST, CDC42BPA, AHCTF1, ACBD3	AX-104720130_V2P_C30_P6539399_G_A, AX-104433740_V2P_C30_P6548833_C_T, AX-104431760_V2P_C30_P6551286_A_G, AX-103633267_V2P_C30_P6556180_G_A, AX-104009915_V2P_C30_P6567856_C_T, AX-103257820_V2P_C30_P6571704_C_T, AX-104905533_V2P_C30_P6572093_G_A, AX-103151598_V2P_C30_P6580018_G_A, AX-104817258_V2P_C30_P6587731_A_C, AX-103079745_V2P_C30_P6596240_T_C	CSS	2.1683
chr30	228	17	9.62-9.68	1	CAPN2	WDR26, TP53BP2, NVL, FBXO28, DNAH14, DEGS1, CNIH4, CNIH3	TLR5, SUSD4, FAM177B, DISP1, CCDC185, CAPN8, BROX, BPNT1, AIDA	WDR26, TP53BP2, TLR5, SUSD4, NVL, FBXO28, FAM177B, DNAH14, DISP1, DEGS1, CNIH4, CNIH3, CCDC185, CAPN8, CAPN2, BROX, BPNT1, AIDA	AX-104887898_V2P_C30_P9292262_C_A, AX-103975741_V2P_C30_P9295574_G_A, AX-104393202_V2P_C30_P9296522_G_A, AX-103968649_V2P_C30_P9300066_T_C, AX-104069105_V2P_C30_P9305345_T_C, AX-103220688_V2P_C30_P9321446_G_A, AX-103027516_V2P_C30_P9327220_T_C, AX-103920397_V2P_C30_P9327863_C_T, AX-104358284_V2P_C30_P9329376_G_A, AX-103917677_V2P_C30_P9331712_C_T, AX-103795895_V2P_C30_P9333247_C_A, AX-103022258_V…	CSS	1.97897
chr30	229	5	16.8-16.82	1	USH2A	ESRRG	KCTD3	USH2A, KCTD3, ESRRG	AX-104018737_V2P_C30_P15959662_C_T, AX-103491240_V2P_C30_P15968370_A_G, AX-103240174_V2P_C30_P15971797_G_A, AX-104943562_V2P_C30_P15977649_C_T, AX-104176421_V2P_C30_P15978421_C_T	CSS	2.04499
chr30	230	3	30.56-30.56	1	PPP1R12B	UBE2T, TNNT2, TNNI1, TMEM9, TIMM17A, SHISA4, RNPEP, PTPN7, PKP1, PHLDA3, NAV1, LMOD1, LGR6, LAD1, IPO9, IGFN1, GPR37L1, ELF3, CSRP1, ARL8A	TMEM183A, SYT2, RABIF, PPFIA4, MYOG, MYBPH, KLHL12, KDM5B, CYB5R1, CHIT1, CHI3L1, ADORA1, ADIPOR1	UBE2T, TNNT2, TNNI1, TMEM9, TMEM183A, TIMM17A, SYT2, SHISA4, RNPEP, RABIF, PTPN7, PPP1R12B, PPFIA4, PKP1, PHLDA3, NAV1, MYOG, MYBPH, LMOD1, LGR6, LAD1, KLHL12, KDM5B, IPO9, IGFN1, GPR37L1, ELF3, CYB5R1, CSRP1, CHIT1, CHI3L1, ARL8A, ADORA1, ADIPOR1	AX-104195469_V2P_C30_P29228152_A_G, AX-103947447_V2P_C30_P29229206_C_A, AX-102950588_V2P_C30_P29232828_G_T	CSS	1.84114
chr31	231	8	20.55-20.59	1	EPM2A	SHPRH, RAB32, GRM1, FBXO30, ADGB	UTRN	UTRN, SHPRH, RAB32, GRM1, FBXO30, EPM2A, ADGB	AX-104939286_V2P_C31_P20506166_G_A, AX-103949028_V2P_C31_P20506258_T_C, AX-103321793_V2P_C31_P20508856_C_T, AX-103126667_V2P_C31_P20515766_A_C, AX-104910733_V2P_C31_P20520771_T_C, AX-104492256_V2P_C31_P20536578_T_C, AX-103764105_V2P_C0_P14303918_A_C, AX-103414207_V2P_C31_P20541897_G_A	CSS	2.04596
chr31	232	37	21.5-21.63	1	UTRN	FBXO30, EPM2A	ZC2HC1B, STX11, SF3B5, PLAGL1, PHACTR2, PEX3, LTV1, FUCA2, AIG1, ADAT2	ZC2HC1B, UTRN, STX11, SF3B5, PLAGL1, PHACTR2, PEX3, LTV1, FUCA2, FBXO30, EPM2A, AIG1, ADAT2	AX-104423601_V2P_C31_P21457192_T_G, AX-104700282_V2P_C31_P21461952_G_A, AX-104280544_V2P_C31_P21462440_T_C, AX-104489819_V2P_C31_P21463501_A_G, AX-103310261_V2P_C31_P21464345_C_T, AX-104323754_V2P_C31_P21464460_G_A, AX-104125115_V2P_C31_P21469098_T_G, AX-104936662_V2P_C31_P21483123_T_C, AX-104335928_V2P_C31_P21485356_T_C, AX-103595656_V2P_C31_P21487515_A_C, AX-104248287_V2P_C31_P21500205_T_C, AX-…	CSS	2.32647
chr31	233	48	22.19-23.8	9	VTA1, PHACTR2, PEX3, NMBR, HIVEP2, FUCA2, AIG1, ADGRG6, ADAT2	ZC2HC1B, UTRN, STX11, SF3B5, PLAGL1, LTV1		ZC2HC1B, VTA1, UTRN, STX11, SF3B5, PLAGL1, PHACTR2, PEX3, NMBR, LTV1, HIVEP2, FUCA2, AIG1, ADGRG6, ADAT2	AX-104690833_V2P_C31_P22153471_A_G, AX-103607040_V2P_C31_P22158503_A_C, AX-104216738_V2P_C31_P22165595_C_T, AX-104908925_V2P_C31_P22183185_T_C, AX-104058006_V2P_C31_P22185819_G_T, AX-103452333_V2P_C31_P22187689_G_A, AX-104740015_V2P_C31_P22197190_T_C, AX-104438522_V2P_C31_P22198829_A_G, AX-103173657_V2P_C31_P22516656_A_G, AX-103274466_V2P_C31_P22529655_C_T, AX-102993314_V2P_C31_P22995330_G_A, AX-…	CSS	2.83213

## Sheet: Table S4
Table S4 Composite Selection Signals (CSS) results for Iron Hoof vs. other Chinese Mongolian populations (top 0.1% SNPs threshold)
Chromosome	ClusterN	cluster_snps_N	Cluster_region	N_Genes_in	Genes_in	Genes_up	Genes_down	Genes_all	cluster_snps	test	max_score_in_cluster
chr1	1	88	119.28-119.72	9	SNX33, SNUPN, SIN3A, PTPN9, ODF3L1, NEIL1, MAN2C1, IMP3, CSPG4	TSPAN3, SCAPER, RCN2, PSTPIP1, PEAK1, LINGO1, HMG20A	ULK3, UBL7, STRA6, SEMA7A, SCAMP5, SCAMP2, RPP25, PPCDC, PML, MPI, LMAN1L, ISLR2, ISLR, FAM219B, EDC3, CYP1A2, CYP1A1, CYP11A1, CSK, CPLX3, COX5A, COMMD4, CLK3, CCDC33, ARID3B	ULK3, UBL7, TSPAN3, STRA6, SNX33, SNUPN, SIN3A, SEMA7A, SCAPER, SCAMP5, SCAMP2, RPP25, RCN2, PTPN9, PSTPIP1, PPCDC, PML, PEAK1, ODF3L1, NEIL1, MPI, MAN2C1, LMAN1L, LINGO1, ISLR2, ISLR, IMP3, HMG20A, FAM219B, EDC3, CYP1A2, CYP1A1, CYP11A1, CSPG4, CSK, CPLX3, COX5A, COMMD4, CLK3, CCDC33, ARID3B	AX-103112574_V2P_C1_P118141997_A_G, AX-103491119_V2P_C1_P118142999_G_C, AX-104596297_V2P_C1_P118165964_A_G, AX-103088002_V2P_C1_P118169154_T_A, AX-102997922_V2P_C1_P118171281_T_C, AX-103383149_V2P_C1_P118172333_C_A, AX-103238161_V2P_C1_P118172522_G_A, AX-104042562_V2P_C1_P118174423_T_C, AX-104653032_V2P_C1_P118181611_T_C, AX-103240111_V2P_C1_P118183162_T_C, AX-104550473_V2P_C1_P118184878_A_G, AX-…	CSS	2.82612
chr7	5	56	16.77-17.08	1	GUCY1A2	MSANTD4, KBTBD3, GRIA4, AASDHPPT	SLN, SLC35F2, RAB39A, NPAT, KDELC2, EXPH5, ELMOD1, CWF19L2, CUL5, ATM, ALKBH8, ACAT1	SLN, SLC35F2, RAB39A, NPAT, MSANTD4, KDELC2, KBTBD3, GUCY1A2, GRIA4, EXPH5, ELMOD1, CWF19L2, CUL5, ATM, ALKBH8, ACAT1, AASDHPPT	AX-103626128_V2P_C7_P16292244_C_T, AX-104194529_V2P_C7_P16306248_C_T, AX-103649969_V2P_C7_P16307723_G_T, AX-103033525_V2P_C7_P16308139_A_C, AX-103385061_V2P_C7_P16308349_T_C, AX-103878042_V2P_C7_P16309682_C_T, AX-103098754_V2P_C7_P16317369_C_T, AX-104488675_V2P_C7_P16331135_C_T, AX-104808183_V2P_C7_P16336755_C_T, AX-104400513_V2P_C7_P16337516_C_T, AX-104605033_V2P_C7_P16340990_G_A, AX-105012843_V…	CSS	2.71237
chr3	3	65	39.62-40.1	2	EMCN, DDIT4L	PPP3CA, BANK1	TRMT10A, MTTP, LAMTOR3, DNAJB14, DAPP1	TRMT10A, PPP3CA, MTTP, LAMTOR3, EMCN, DNAJB14, DDIT4L, DAPP1, BANK1	AX-103719343_V2P_C3_P39007498_A_G, AX-104877315_V2P_C3_P39012887_A_C, AX-104639279_V2P_C3_P39023666_G_T, AX-104681250_V2P_C3_P39033415_A_C, AX-103214753_V2P_C3_P39036465_T_C, AX-103739803_V2P_C3_P39047391_C_T, AX-104660895_V2P_C3_P39054277_T_C, AX-104343955_V2P_C3_P39056086_C_T, AX-104147220_V2P_C3_P39060021_T_C, AX-104124584_V2P_C3_P39064464_A_G, AX-104681646_V2P_C3_P39072730_T_A, AX-103129394_V…	CSS	2.50311
chr21	8	44	4.86-5.05	3	ZNF692, ZNF672, SH3BP5L	YJEFN3, UPF1, TSSK6, TMEM161A, TM6SF2, SUGP2, SUGP1, SLC25A42, RFXANK, NR2C2AP, NDUFA13, NCAN, MAU2, LPAR2, KLHL26, HOMER3, HAPLN4, GMIP, GDF1, GATAD2A, DDX49, CRTC1, COPE, COMP, CILP2, CERS1, BORCS8, ATP13A1, ARMC6	TRIM58, SLC30A5, PGBD2, MRPS36, FAM71C, CENPH, CDK7, CCNB1, CCDC125	ZNF692, ZNF672, YJEFN3, UPF1, TSSK6, TRIM58, TMEM161A, TM6SF2, SUGP2, SUGP1, SLC30A5, SLC25A42, SH3BP5L, RFXANK, PGBD2, NR2C2AP, NDUFA13, NCAN, MRPS36, MAU2, LPAR2, KLHL26, HOMER3, HAPLN4, GMIP, GDF1, GATAD2A, FAM71C, DDX49, CRTC1, COPE, COMP, CILP2, CERS1, CENPH, CDK7, CCNB1, CCDC125, BORCS8, ATP13A1, ARMC6	AX-104282953_V2P_C21_P4229617_T_C, AX-103266581_V2P_C21_P4231837_A_G, AX-103460172_V2P_C21_P4238823_T_G, AX-103880159_V2P_C21_P4248772_G_C, AX-103574055_V2P_C21_P4260813_A_G, AX-103221126_V2P_C21_P4263800_T_C, AX-103958761_V2P_C21_P4266593_G_C, AX-104357979_V2P_C21_P4267481_A_G, AX-103684401_V2P_C21_P4271646_T_C, AX-104049938_V2P_C21_P4273170_A_G, AX-104234605_V2P_C21_P4379266_T_C, AX-103424064_V…	CSS	2.36705
chr3	2	104	20.14-21.01	7	WWP2, TERF2, PSMD7, NQO1, NOB1, NFAT5, CYB5B	ZFP90, VPS4A, UTP4, TMED6, TANGO6, SNTB2, SMPD3, SLC7A6OS, SLC7A6, PRMT7, PLA2G15, PDF, NIP7, NFATC3, HAS3, ESRP2, DDX28, COG8, CHTF8, CDH3, CDH1	ZFHX3	ZFP90, ZFHX3, WWP2, VPS4A, UTP4, TMED6, TERF2, TANGO6, SNTB2, SMPD3, SLC7A6OS, SLC7A6, PSMD7, PRMT7, PLA2G15, PDF, NQO1, NOB1, NIP7, NFATC3, NFAT5, HAS3, ESRP2, DDX28, CYB5B, COG8, CHTF8, CDH3, CDH1	AX-104118326_V2P_C3_P19444553_T_C, AX-103934190_V2P_C3_P19446288_C_T, AX-104617158_V2P_C3_P19455700_T_G, AX-103236658_V2P_C3_P19458253_C_T, AX-103392716_V2P_C3_P19467337_C_T, AX-104272507_V2P_C3_P19493964_G_A, AX-103547330_V2P_C3_P19511466_G_A, AX-104241846_V2P_C3_P19511517_T_G, AX-103179180_V2P_C3_P19511976_C_A, AX-103847463_V2P_C3_P19516969_A_G, AX-104712694_V2P_C3_P19517301_G_A, AX-103077898_V…	CSS	2.33598
chr31	10	53	12.94-13.16	1	CNKSR3	TIAM2, TFB1M, SCAF8, NOX3, CLDN20	OPRM1, IPCEF1	TIAM2, TFB1M, SCAF8, OPRM1, NOX3, IPCEF1, CNKSR3, CLDN20	AX-104033826_V2P_C31_P12903706_C_T, AX-104515977_V2P_C31_P12904535_T_C, AX-103450306_V2P_C31_P12904964_G_A, AX-103009055_V2P_C31_P12905411_A_C, AX-103378890_V2P_C31_P12911733_G_A, AX-102950685_V2P_C31_P12913015_G_A, AX-104572512_V2P_C31_P12917519_T_C, AX-103432589_V2P_C31_P12917880_T_C, AX-104630627_V2P_C31_P12921109_C_T, AX-104208257_V2P_C31_P12921183_T_C, AX-104965514_V2P_C31_P12927513_T_C, AX-…	CSS	2.27684
chr26	9	40	19.6-19.81	0			NCAM2	NCAM2	AX-102986426_V2P_C26_P18888245_A_G, AX-104885032_V2P_C26_P18898032_G_A, AX-104788469_V2P_C26_P18901601_G_A, AX-104224803_V2P_C26_P18901636_T_G, AX-104851294_V2P_C26_P18905374_C_T, AX-103456821_V2P_C26_P18916685_T_G, AX-104327050_V2P_C26_P18936913_C_T, AX-104152319_V2P_C26_P18963786_G_T, AX-104419993_V2P_C26_P18966740_T_C, AX-103093183_V2P_C26_P18970147_C_A, AX-104467179_V2P_C26_P18971157_T_C, AX-…	CSS	2.27196
chr18	7	38	47.37-47.64	1	B3GALT1	XIRP2, SCN9A, SCN7A	STK39, SPC25, NOSTRIN, G6PC2, CERS6	XIRP2, STK39, SPC25, SCN9A, SCN7A, NOSTRIN, G6PC2, CERS6, B3GALT1	AX-104746010_V2P_C18_P47335445_G_A, AX-103642426_V2P_C18_P47342699_A_C, AX-104288549_V2P_C18_P47371635_G_A, AX-104668032_V2P_C18_P47372163_G_A, AX-103137181_V2P_C18_P47374818_G_A, AX-104734852_V2P_C18_P47379371_T_G, AX-104000780_V2P_C18_P47395050_G_A, AX-104110891_V2P_C18_P47399299_A_G, AX-104799707_V2P_C18_P47413720_C_T, AX-104370456_V2P_C18_P47413781_C_T, AX-103735503_V2P_C18_P47424226_C_T, AX-…	CSS	2.2527
chr4	4	17	93.69-93.79	1	DENND2A	UBN2, TBXAS1, SLC37A3, RAB19, PARP12, MKRN1, KLRG2, KDM7A, HIPK2, FMC1, CLEC2L	WEE2, TMEM178B, TAS2R5, TAS2R4, TAS2R3, SSBP1, PRSS37, NDUFB2, MRPS33, KIAA1147, BRAF, AGK, ADCK2	WEE2, UBN2, TMEM178B, TBXAS1, TAS2R5, TAS2R4, TAS2R3, SSBP1, SLC37A3, RAB19, PRSS37, PARP12, NDUFB2, MRPS33, MKRN1, KLRG2, KIAA1147, KDM7A, HIPK2, FMC1, DENND2A, CLEC2L, BRAF, AGK, ADCK2	AX-104500949_V2P_C4_P93578668_G_A, AX-103183124_V2P_C4_P93580610_A_G, AX-104081885_V2P_C4_P93580678_C_T, AX-104148495_V2P_C4_P93582942_T_C, AX-104384994_V2P_C4_P93585868_T_C, AX-103681153_V2P_C4_P93609645_A_G, AX-103502224_V2P_C4_P93609989_G_A, AX-103989029_V2P_C4_P93615685_G_A, AX-103232529_V2P_C4_P93635622_C_T, AX-103971877_V2P_C4_P93636381_C_T, AX-104779645_V2P_C4_P93637779_C_T, AX-104518099_V…	CSS	2.11006
chr11	6	6	39.24-39.26	1	ASIC2	ZNF830, TMEM132E, LIG3, CCT6B, CCL8, CCL2, CCL13, CCL11, CCL1	TMEM98, SPACA3, MYO1D	ZNF830, TMEM98, TMEM132E, SPACA3, MYO1D, LIG3, CCT6B, CCL8, CCL2, CCL13, CCL11, CCL1, ASIC2	AX-103942748_V2P_C11_P38942780_A_G, AX-103262656_V2P_C11_P38944013_A_C, AX-103598672_V2P_C11_P38947975_T_C, AX-104234077_V2P_C11_P38949389_G_A, AX-103053557_V2P_C11_P38950999_G_A, AX-103735552_V2P_C11_P38961980_C_T	CSS	2.04095

## Sheet: Table S5
Table S5 Composite Selection Signals (CSS) results for Asia vs. American/ Middle Eastern horse
Chromosome	ClusterN	cluster_snps_N	Cluster_region	N_Genes_in	Genes_in	Genes_up	Genes_down	Genes_all	cluster_snps	test	max_score_in_cluster
chr6	1	2	82.81-82.81	0		WIF1, MSRB3, LEMD3, HMGA2	TMBIM4, LLPH, IRAK3, HELB, GRIP1, CAND1	WIF1, TMBIM4, MSRB3, LLPH, LEMD3, IRAK3, HMGA2, HELB, GRIP1, CAND1	chr6.82807129, chr6.82807316	CSS	2.15632
chr17	2	3	57.06-57.22	0		SLITRK6		SLITRK6	chr17.57064025, chr17.57196887, chr17.57217142	CSS	1.63558
chr21	3	17	2.62-3.62	44	USHBP1, USE1, UNC13A, TMEM221, SLC5A5, SLC27A1, SIN3B, RPL18A, RAB3A, PLVAP, PIK3R2, PGLS, PDE4C, OCEL1, NXNL1, NR2F6, MYO9B, MVB12A, MRPL34, MPV17L2, MAST3, MAP1S, LSM4, KCNN1, JUND, JAK3, IQCN, INSL3, IL12RB1, IFI30, HAUS8, GTPBP3, FCHO1, FAM129C, F2RL3, DDA1, COLGALT1, CCDC124, BST2, BABAM1, B3GNT3, ARRDC2, ANO8, ABHD8	TPM4, TMEM38A, SMIM7, SLC35E1, RAB8A, NWD1, MED26, KLF2, HSH2D, FAM32A, EPS15L1, CIB3, CHERP, CALR3, AP1M1	YJEFN3, UPF1, UBA52, TSSK6, TMEM59L, TMEM161A, TM6SF2, SUGP2, SUGP1, SSBP4, SLC25A42, RFXANK, REX1BD, PGPEP1, NR2C2AP, NDUFA13, NCAN, MAU2, LRRC25, LPAR2, KXD1, KLHL26, ISYNA1, HOMER3, HAPLN4, GDF15, GDF1, GATAD2A, FKBP8, ELL, DDX49, CRTC1, CRLF1, COPE, COMP, CILP2, CERS1, BORCS8, ARMC6	YJEFN3, USHBP1, USE1, UPF1, UNC13A, UBA52, TSSK6, TPM4, TMEM59L, TMEM38A, TMEM221, TMEM161A, TM6SF2, SUGP2, SUGP1, SSBP4, SMIM7, SLC5A5, SLC35E1, SLC27A1, SLC25A42, SIN3B, RPL18A, RFXANK, REX1BD, RAB8A, RAB3A, PLVAP, PIK3R2, PGPEP1, PGLS, PDE4C, OCEL1, NXNL1, NWD1, NR2F6, NR2C2AP, NDUFA13, NCAN, MYO9B, MVB12A, MRPL34, MPV17L2, MED26, MAU2, MAST3, MAP1S, LSM4, LRRC25, LPAR2, KXD1, KLHL26, KLF2, KC…	chr21.2623739, chr21.2634371, chr21.2634757, chr21.2789982, chr21.2828880, chr21.2841263, chr21.2972982, chr21.3006486, chr21.3017127, chr21.3128413, chr21.3142972, chr21.3401156, chr21.3401160, chr21.3418424, chr21.3482802, chr21.3511205, chr21.3616413	CSS	1.72305
chr26	4	9	20.77-21.35	0		NCAM2		NCAM2	chr26.20768287, chr26.20978892, chr26.20989087, chr26.21242975, chr26.21260245, chr26.21327632, chr26.21352023, chr26.21352062, chr26.21352141	CSS	1.71969
chr26	5	1	22.04-22.04	1	No gene			No gene	chr26.22035720	CSS	1.57057
chr27	6	4	17.56-17.75	1	SGCZ	DLC1		SGCZ, DLC1	chr27.17555597, chr27.17613192, chr27.17732832, chr27.17748587	CSS	1.75409

## Sheet: TableS6
Table S6 Functional annotation table for the genes identified within the selection signals in the comparison Asia vs. American/Middle Eastern horse
PGLS	6-phosphogluconolactonase(PGLS)
GOTERM_BP_DIRECT	carbohydrate metabolic process, pentose-phosphate shunt,
GOTERM_CC_DIRECT	cytosol, extracellular exosome,
GOTERM_MF_DIRECT	protein binding, 6-phosphogluconolactonase activity,
KEGG_PATHWAY	Pentose phosphate pathway, Metabolic pathways, Biosynthesis of antibiotics, Carbon metabolism,
BORCS8	BLOC-1 related complex subunit 8(BORCS8)
GOTERM_BP_DIRECT	heart development,
GOTERM_CC_DIRECT	lysosomal membrane, protein complex,
GOTERM_MF_DIRECT	protein binding,
BABAM1	BRISC and BRCA1 A complex member 1(BABAM1)
GOTERM_BP_DIRECT	double-strand break repair, double-strand break repair via nonhomologous end joining, mitotic nuclear division, response to ionizing radiation, covalent chromatin modification, G2 DNA damage checkpoint, positive regulation of DNA repair, cell division, protein K63-linked deubiquitination,
GOTERM_CC_DIRECT	nucleus, nucleoplasm, cytoplasm, BRCA1-A complex, BRISC complex,
GOTERM_MF_DIRECT	protein binding,
CRTC1	CREB regulated transcription coactivator 1(CRTC1)
GOTERM_BP_DIRECT	transcription, DNA-templated, memory, viral process, positive regulation of CREB transcription factor activity, entrainment of circadian clock by photoperiod, positive regulation of transcription from RNA polymerase II promoter, rhythmic process, protein homotetramerization, membrane hyperpolarization, energy homeostasis, positive regulation of dendrite development, positive regulation of long-te…
GOTERM_CC_DIRECT	nucleus, nucleoplasm, cytoplasm, plasma membrane, dendrite, neuronal cell body, synapse,
GOTERM_MF_DIRECT	protein binding, cAMP response element binding protein binding,
KEGG_PATHWAY	HTLV-I infection,
OMIM_DISEASE	Mucoepidermoid salivary gland carcinoma,
DDX49	DEAD-box helicase 49(DDX49)
GOTERM_BP_DIRECT	rRNA processing, RNA secondary structure unwinding,
GOTERM_CC_DIRECT	nucleoplasm,
GOTERM_MF_DIRECT	nucleic acid binding, ATP-dependent RNA helicase activity, ATP binding, poly(A) RNA binding,
DDA1	DET1 and DDB1 associated 1(DDA1)
GOTERM_BP_DIRECT	regulation of proteasomal ubiquitin-dependent protein catabolic process,
GOTERM_MF_DIRECT	protein binding,
DLC1	DLC1 Rho GTPase activating protein(DLC1)
GOTERM_BP_DIRECT	neural tube closure, heart morphogenesis, apoptotic process, activation of cysteine-type endopeptidase activity involved in apoptotic process, signal transduction, negative regulation of cell proliferation, regulation of cell shape, hindbrain morphogenesis, actin cytoskeleton organization, negative regulation of cell migration, forebrain development, regulation of actin cytoskeleton organization,…
GOTERM_CC_DIRECT	nucleus, cytoplasm, cytosol, caveola, focal adhesion, cortical actin cytoskeleton, ruffle membrane,
GOTERM_MF_DIRECT	GTPase activator activity, protein binding, lipid binding, SH2 domain binding,
OMIM_DISEASE	Colorectal cancer, somatic,
HELB	DNA helicase B(HELB)
GOTERM_BP_DIRECT	mRNA splicing, via spliceosome, DNA replication, DNA replication, synthesis of RNA primer, DNA repair, cellular response to DNA damage stimulus, DNA duplex unwinding, regulation of DNA double-strand break processing, negative regulation of double-strand break repair via homologous recombination,
GOTERM_CC_DIRECT	nucleus, alpha DNA polymerase:primase complex, DNA replication factor A complex, spliceosomal complex, cytoplasm, site of double-strand break,
GOTERM_MF_DIRECT	ATP-dependent DNA helicase activity, ATP-dependent RNA helicase activity, ATP binding, single-stranded DNA-dependent ATP-dependent DNA helicase activity, ATP-dependent 5'-3' DNA helicase activity, poly(A) RNA binding,
F2RL3	F2R like thrombin/trypsin receptor 3(F2RL3)
GOTERM_BP_DIRECT	signal transduction, phospholipase C-activating G-protein coupled receptor signaling pathway, blood coagulation, response to wounding, platelet activation, positive regulation of Rho protein signal transduction, positive regulation of release of sequestered calcium ion into cytosol, positive regulation of cytosolic calcium ion concentration involved in phospholipase C-activating G-protein coupled…
GOTERM_CC_DIRECT	extracellular region, plasma membrane, integral component of plasma membrane, integral component of membrane,
GOTERM_MF_DIRECT	G-protein coupled receptor activity, thrombin receptor activity,
KEGG_PATHWAY	Rap1 signaling pathway, Neuroactive ligand-receptor interaction, Platelet activation, Pathways in cancer,
FCHO1	FCH domain only 1(FCHO1)
GOTERM_BP_DIRECT	clathrin coat assembly, clathrin-mediated endocytosis,
GOTERM_CC_DIRECT	plasma membrane, clathrin-coated pit, clathrin-coated vesicle,
GOTERM_MF_DIRECT	protein binding, AP-2 adaptor complex binding,
FKBP8	FK506 binding protein 8(FKBP8)
GOTERM_BP_DIRECT	protein peptidyl-prolyl isomerization, cell fate specification, protein folding, apoptotic process, smoothened signaling pathway, viral process, dorsal/ventral neural tube patterning, positive regulation of BMP signaling pathway, multicellular organism growth, intracellular signal transduction, camera-type eye development, negative regulation of apoptotic process, chaperone-mediated protein foldi…
GOTERM_CC_DIRECT	endoplasmic reticulum membrane, membrane, integral component of membrane, integral component of endoplasmic reticulum membrane, mitochondrial membrane,
GOTERM_MF_DIRECT	peptidyl-prolyl cis-trans isomerase activity, protein binding, FK506 binding, identical protein binding, metal ion binding,
GATAD2A	GATA zinc finger domain containing 2A(GATAD2A)
GOTERM_BP_DIRECT	negative regulation of transcription from RNA polymerase II promoter, DNA methylation, transcription, DNA-templated, negative regulation of transcription, DNA-templated,
GOTERM_CC_DIRECT	nucleus, nucleoplasm, NuRD complex, nuclear speck,
GOTERM_MF_DIRECT	RNA polymerase II regulatory region sequence-specific DNA binding, transcription factor activity, sequence-specific DNA binding, protein binding, zinc ion binding, protein binding, bridging, sequence-specific DNA binding,
GTPBP3	GTP binding protein 3 (mitochondrial)(GTPBP3)
GOTERM_BP_DIRECT	tRNA wobble uridine modification, tRNA methylation,
GOTERM_CC_DIRECT	nucleus, mitochondrion,
GOTERM_MF_DIRECT	GTPase activity, protein binding, GTP binding,
OMIM_DISEASE	Combined oxidative phosphorylation deficiency 23,
HAUS8	HAUS augmin like complex subunit 8(HAUS8)
GOTERM_BP_DIRECT	G2/M transition of mitotic cell cycle, mitotic nuclear division, spindle assembly, centrosome organization, cell division,
GOTERM_CC_DIRECT	spindle pole, centrosome, cytosol, microtubule, HAUS complex,
IFI30	IFI30, lysosomal thiol reductase(IFI30)
GOTERM_BP_DIRECT	antigen processing and presentation of exogenous peptide antigen via MHC class II, antigen processing and presentation of exogenous peptide antigen via MHC class I, negative regulation of fibroblast proliferation, protein stabilization, oxidation-reduction process, interferon-gamma-mediated signaling pathway,
GOTERM_CC_DIRECT	extracellular region, cytoplasm, lysosome, plasma membrane, cell junction, lysosomal lumen, intracellular membrane-bounded organelle,
GOTERM_MF_DIRECT	protein binding, oxidoreductase activity, acting on a sulfur group of donors,
KEGG_PATHWAY	Antigen processing and presentation,
JAK3	Janus kinase 3(JAK3)
GOTERM_BP_DIRECT	MAPK cascade, adaptive immune response, negative regulation of dendritic cell cytokine production, protein phosphorylation, enzyme linked receptor protein signaling pathway, tyrosine phosphorylation of STAT protein, STAT protein import into nucleus, cell migration, peptidyl-tyrosine phosphorylation, B cell differentiation, negative regulation of interleukin-10 production, negative regulation of i…
GOTERM_CC_DIRECT	cytosol, cytoskeleton, endomembrane system, membrane, extrinsic component of cytoplasmic side of plasma membrane,
GOTERM_MF_DIRECT	protein tyrosine kinase activity, non-membrane spanning protein tyrosine kinase activity, Ras guanyl-nucleotide exchange factor activity, receptor binding, protein binding, ATP binding, protein phosphatase binding,
KEGG_PATHWAY	Chemokine signaling pathway, PI3K-Akt signaling pathway, Signaling pathways regulating pluripotency of stem cells, Jak-STAT signaling pathway, Measles, HTLV-I infection, Epstein-Barr virus infection, Viral carcinogenesis,
OMIM_DISEASE	SCID, autosomal recessive, T-negative/B-positive type,
JUND	JunD proto-oncogene, AP-1 transcription factor subunit(JUND)
GOTERM_BP_DIRECT	negative regulation of transcription from RNA polymerase II promoter, osteoblast development, regulation of transcription from RNA polymerase II promoter, transcription from RNA polymerase II promoter, aging, circadian rhythm, response to radiation, response to light stimulus, response to mechanical stimulus, regulation of cell death, response to lipopolysaccharide, cellular response to hormone s…
GOTERM_CC_DIRECT	chromatin, nuclear chromatin, nucleus, transcription factor complex, protein-DNA complex,
GOTERM_MF_DIRECT	RNA polymerase II core promoter proximal region sequence-specific DNA binding, RNA polymerase II transcription factor activity, sequence-specific DNA binding, transcription factor activity, sequence-specific DNA binding, transcription coactivator activity, protein binding, transcription factor binding, ligand-dependent nuclear receptor binding, enzyme binding, sequence-specific DNA binding, trans…
KEGG_PATHWAY	MAPK signaling pathway, Osteoclast differentiation,
KLF2	Kruppel like factor 2(KLF2)
GOTERM_BP_DIRECT	cell morphogenesis, in utero embryonic development, transcription, DNA-templated, negative regulation of interleukin-6 production, multicellular organism growth, positive regulation of transcription from RNA polymerase II promoter in response to stress, regulation of gene expression, epigenetic, erythrocyte maturation, positive regulation of nitric oxide biosynthetic process, positive regulation …
GOTERM_CC_DIRECT	nucleus,
GOTERM_MF_DIRECT	transcription factor activity, sequence-specific DNA binding, protein binding, sequence-specific DNA binding, metal ion binding,
KEGG_PATHWAY	FoxO signaling pathway,
KXD1	KxDL motif containing 1(KXD1)
GOTERM_BP_DIRECT	vesicle-mediated transport, lysosome localization,
GOTERM_CC_DIRECT	lysosomal membrane, BLOC-1 complex, protein complex,
GOTERM_MF_DIRECT	protein binding,
LEMD3	LEM domain containing 3(LEMD3)
GOTERM_BP_DIRECT	nuclear envelope organization, negative regulation of transforming growth factor beta receptor signaling pathway, negative regulation of BMP signaling pathway, negative regulation of activin receptor signaling pathway, meiotic attachment of telomere to nuclear envelope,
GOTERM_CC_DIRECT	nuclear inner membrane, integral component of nuclear inner membrane, membrane, integral component of membrane,
GOTERM_MF_DIRECT	nucleotide binding, DNA binding, protein binding, chromatin DNA binding,
OMIM_DISEASE	Melorheostosis with osteopoikilosis, Buschke-Ollendorff syndrome, Osteopoikilosis,
LLPH	LLP homolog, long-term synaptic facilitation(LLPH)
GOTERM_BP_DIRECT	positive regulation of dendritic spine development, dendrite extension,
GOTERM_CC_DIRECT	chromosome, nucleolus,
GOTERM_MF_DIRECT	basal RNA polymerase II transcription machinery binding, poly(A) RNA binding,
LSM4	LSM4 homolog, U6 small nuclear RNA and mRNA degradation associated(LSM4)
GOTERM_BP_DIRECT	spliceosomal complex assembly, spliceosomal snRNP assembly, mRNA splicing, via spliceosome, nuclear-transcribed mRNA catabolic process, RNA processing, RNA splicing, cytoplasmic mRNA processing body assembly, exonucleolytic nuclear-transcribed mRNA catabolic process involved in deadenylation-dependent decay,
GOTERM_CC_DIRECT	cytoplasmic mRNA processing body, nucleoplasm, spliceosomal complex, U6 snRNP, cytosol, neuron projection, spliceosomal tri-snRNP complex,
GOTERM_MF_DIRECT	protein binding, U6 snRNA binding, poly(A) RNA binding,
KEGG_PATHWAY	RNA degradation, Spliceosome,
MAU2	MAU2 sister chromatid cohesion factor(MAU2)
GOTERM_BP_DIRECT	mitotic sister chromatid cohesion, maintenance of mitotic sister chromatid cohesion, cell division,
GOTERM_CC_DIRECT	chromatin, nucleus, nucleoplasm, SMC loading complex,
GOTERM_MF_DIRECT	protein binding, protein N-terminus binding,
MPV17L2	MPV17 mitochondrial inner membrane protein like 2(MPV17L2)
GOTERM_BP_DIRECT	mitochondrial ribosome assembly, positive regulation of mitochondrial translation,
GOTERM_CC_DIRECT	mitochondrion, mitochondrial inner membrane, mitochondrial large ribosomal subunit, integral component of membrane,
KEGG_PATHWAY	Peroxisome,
NWD1	NACHT and WD repeat domain containing 1(NWD1)
GOTERM_CC_DIRECT	cytosol,
GOTERM_MF_DIRECT	ATP binding,
NDUFA13	NADH:ubiquinone oxidoreductase subunit A13(NDUFA13)
GOTERM_BP_DIRECT	mitochondrial electron transport, NADH to ubiquinone, positive regulation of peptidase activity, negative regulation of cell growth, mitochondrial respiratory chain complex I assembly, cellular response to interferon-beta, positive regulation of cysteine-type endopeptidase activity involved in apoptotic process, protein import into mitochondrial inner membrane, positive regulation of protein cata…
GOTERM_CC_DIRECT	nucleoplasm, cytoplasm, mitochondrion, mitochondrial inner membrane, mitochondrial respiratory chain, mitochondrial respiratory chain complex I, integral component of membrane, mitochondrial membrane, extracellular exosome,
GOTERM_MF_DIRECT	NADH dehydrogenase activity, protein binding, ATP binding, NADH dehydrogenase (ubiquinone) activity,
KEGG_PATHWAY	Oxidative phosphorylation, Metabolic pathways, Non-alcoholic fatty liver disease (NAFLD), Alzheimer's disease, Parkinson's disease, Huntington's disease,
OMIM_DISEASE	Thyroid carcinoma, Hurthle cell,
RAB3A	RAB3A, member RAS oncogene family(RAB3A)
GOTERM_BP_DIRECT	respiratory system process, mitochondrion organization, small GTPase mediated signal transduction, neurotransmitter secretion, neuromuscular synaptic transmission, axonogenesis, post-embryonic development, glutamate secretion, protein transport, synaptic vesicle exocytosis, synaptic vesicle maturation, lung development, regulation of synaptic vesicle fusion to presynaptic membrane, positive regul…
GOTERM_CC_DIRECT	acrosomal vesicle, intracellular, endosome, cytosol, plasma membrane, synaptic vesicle, membrane, axon, terminal bouton, protein complex, clathrin-sculpted acetylcholine transport vesicle membrane, clathrin-sculpted glutamate transport vesicle membrane, clathrin-sculpted gamma-aminobutyric acid transport vesicle membrane, clathrin-sculpted monoamine transport vesicle membrane, extracellular vesic…
GOTERM_MF_DIRECT	ATPase activator activity, GTPase activity, protein binding, GTP binding, protein C-terminus binding, GTP-dependent protein binding, myosin V binding, GTPase binding, ATPase binding,
KEGG_PATHWAY	Synaptic vesicle cycle, Insulin secretion,
RAB8A	RAB8A, member RAS oncogene family(RAB8A)
GOTERM_BP_DIRECT	G2/M transition of mitotic cell cycle, vesicle docking involved in exocytosis, small GTPase mediated signal transduction, axonogenesis, protein secretion, cellular response to insulin stimulus, cilium assembly, regulation of long-term neuronal synaptic plasticity, Golgi vesicle fusion to target membrane, regulation of protein transport, cilium morphogenesis, membrane organization, protein localiz…
GOTERM_CC_DIRECT	Golgi membrane, nucleus, nucleolus, centrosome, centriole, cytosol, plasma membrane, cilium, synaptic vesicle, postsynaptic density, trans-Golgi network transport vesicle, dendrite, cytoplasmic vesicle membrane, phagocytic vesicle membrane, extracellular matrix, nonmotile primary cilium, ciliary basal body, neuronal cell body, phagocytic vesicle, recycling endosome, recycling endosome membrane, e…
GOTERM_MF_DIRECT	GTPase activity, protein binding, GTP binding, Rab GTPase binding, GDP binding, protein kinase binding, myosin V binding,
KEGG_PATHWAY	Endocytosis, AMPK signaling pathway, Pancreatic secretion,
SIN3B	SIN3 transcription regulator family member B(SIN3B)
GOTERM_BP_DIRECT	negative regulation of transcription from RNA polymerase II promoter, transcription, DNA-templated, regulation of transcription, DNA-templated, skeletal muscle tissue development, histone deacetylation, cellular lipid metabolic process, cardiac muscle tissue development,
GOTERM_CC_DIRECT	X chromosome, Y chromosome, XY body, nucleus, nucleoplasm, cytoplasm, Sin3 complex, autosome,
GOTERM_MF_DIRECT	RNA polymerase II transcription corepressor activity, chromatin binding, histone deacetylase activity, protein binding,
SLITRK6	SLIT and NTRK like family member 6(SLITRK6)
GOTERM_BP_DIRECT	startle response, lens development in camera-type eye, auditory receptor cell morphogenesis, axonogenesis, synapse assembly, visual perception, sensory perception of sound, adult locomotory behavior, vestibulocochlear nerve development, auditory behavior, multicellular organism growth, positive regulation of synapse assembly, linear vestibuloocular reflex, innervation, cochlea development,
GOTERM_CC_DIRECT	integral component of plasma membrane, cell surface,
OMIM_DISEASE	Deafness and myopia,
SUGP1	SURP and G-patch domain containing 1(SUGP1)
GOTERM_BP_DIRECT	mRNA splicing, via spliceosome, RNA processing,
GOTERM_CC_DIRECT	nucleoplasm, spliceosomal complex,
GOTERM_MF_DIRECT	RNA binding, protein binding, poly(A) RNA binding,
SUGP2	SURP and G-patch domain containing 2(SUGP2)
GOTERM_BP_DIRECT	RNA processing, mRNA processing, RNA splicing,
GOTERM_CC_DIRECT	nucleoplasm,
GOTERM_MF_DIRECT	RNA binding, poly(A) RNA binding,
B3GNT3	UDP-GlcNAc:betaGal beta-1,3-N-acetylglucosaminyltransferase 3(B3GNT3)
GOTERM_BP_DIRECT	protein glycosylation, O-glycan processing, keratan sulfate biosynthetic process, poly-N-acetyllactosamine biosynthetic process,
GOTERM_CC_DIRECT	Golgi membrane, integral component of plasma membrane, integral component of membrane,
GOTERM_MF_DIRECT	galactosyltransferase activity, UDP-galactose:beta-N-acetylglucosamine beta-1,3-galactosyltransferase activity, N-acetyllactosaminide beta-1,3-N-acetylglucosaminyltransferase activity, beta-1,3-galactosyl-O-glycosyl-glycoprotein beta-1,3-N-acetylglucosaminyltransferase activity,
KEGG_PATHWAY	Glycosphingolipid biosynthesis - lacto and neolacto series, Metabolic pathways,
UPF1	UPF1, RNA helicase and ATPase(UPF1)
GOTERM_BP_DIRECT	nuclear-transcribed mRNA catabolic process, nonsense-mediated decay, nuclear-transcribed mRNA catabolic process, endonucleolytic cleavage-dependent decay, telomere maintenance, nuclear-transcribed mRNA catabolic process, DNA replication, DNA repair, mRNA export from nucleus, regulation of translational termination, dosage compensation by inactivation of X chromosome, telomere maintenance via semi…
GOTERM_CC_DIRECT	nuclear chromosome, telomeric region, chromatin, cytoplasmic mRNA processing body, nucleus, nucleoplasm, cytoplasm, cytosol, exon-exon junction complex, supraspliceosomal complex,
GOTERM_MF_DIRECT	DNA binding, chromatin binding, RNA binding, ATP-dependent RNA helicase activity, helicase activity, protein binding, ATP binding, zinc ion binding, telomeric DNA binding, poly(A) RNA binding,
KEGG_PATHWAY	RNA transport, mRNA surveillance pathway,
USHBP1	USH1 protein network component harmonin binding protein 1(USHBP1)
GOTERM_MF_DIRECT	protein binding, PDZ domain binding,
WIF1	WNT inhibitory factor 1(WIF1)
GOTERM_BP_DIRECT	signal transduction, multicellular organism development, Wnt signaling pathway, negative regulation of Wnt signaling pathway, positive regulation of fat cell differentiation,
GOTERM_CC_DIRECT	extracellular region,
GOTERM_MF_DIRECT	protein binding, Wnt-protein binding,
KEGG_PATHWAY	Wnt signaling pathway,
YJEFN3	YjeF N-terminal domain containing 3(YJEFN3)
GOTERM_CC_DIRECT	mitochondrion,
GOTERM_MF_DIRECT	NADHX epimerase activity, NADPHX epimerase activity,
ABHD8	abhydrolase domain containing 8(ABHD8)
GOTERM_CC_DIRECT	extracellular exosome,
GOTERM_MF_DIRECT	hydrolase activity,
AP1M1	adaptor related protein complex 1 mu 1 subunit(AP1M1)
GOTERM_BP_DIRECT	transport, intracellular protein transport, protein transport, viral process, vesicle-mediated transport, antigen processing and presentation of exogenous peptide antigen via MHC class II, melanosome organization, endosome to melanosome transport, regulation of defense response to virus by virus,
GOTERM_CC_DIRECT	Golgi membrane, lysosomal membrane, cytosol, membrane, clathrin adaptor complex, cytoplasmic vesicle membrane, clathrin-coated endocytic vesicle membrane, trans-Golgi network membrane, extracellular exosome,
GOTERM_MF_DIRECT	protein binding,
KEGG_PATHWAY	Lysosome,
ANO8	anoctamin 8(ANO8)
GOTERM_BP_DIRECT	chloride transport, ion transmembrane transport, chloride transmembrane transport,
GOTERM_CC_DIRECT	intracellular, plasma membrane, integral component of membrane,
GOTERM_MF_DIRECT	intracellular calcium activated chloride channel activity,
ARMC6	armadillo repeat containing 6(ARMC6)
GOTERM_BP_DIRECT	hematopoietic progenitor cell differentiation,
ARRDC2	arrestin domain containing 2(ARRDC2)
GOTERM_BP_DIRECT	signal transduction,
GOTERM_CC_DIRECT	plasma membrane, cytoplasmic vesicle,
BST2	bone marrow stromal cell antigen 2(BST2)
GOTERM_BP_DIRECT	negative regulation of plasmacytoid dendritic cell cytokine production, humoral immune response, cell-cell signaling, multicellular organism development, cell proliferation, response to virus, negative regulation of endopeptidase activity, negative regulation of cell growth, negative regulation of cell migration, regulation of actin cytoskeleton organization, response to interferon-gamma, respons…
GOTERM_CC_DIRECT	cytoplasm, multivesicular body, Golgi apparatus, plasma membrane, integral component of plasma membrane, cell surface, membrane, integral component of membrane, apical plasma membrane, anchored component of membrane, membrane raft, extracellular exosome,
GOTERM_MF_DIRECT	signal transducer activity, protein binding, metalloendopeptidase inhibitor activity, protein homodimerization activity, poly(A) RNA binding,
CIB3	calcium and integrin binding family member 3(CIB3)
GOTERM_MF_DIRECT	magnesium ion binding, calcium ion binding, protein binding,
CHERP	calcium homeostasis endoplasmic reticulum protein(CHERP)
GOTERM_BP_DIRECT	RNA processing, cellular calcium ion homeostasis, nervous system development, negative regulation of cell proliferation, release of sequestered calcium ion into cytosol, positive regulation of NFAT protein import into nucleus,
GOTERM_CC_DIRECT	cytoplasm, membrane, sarcoplasmic reticulum membrane, perinuclear region of cytoplasm,
GOTERM_MF_DIRECT	RNA binding, protein binding, ion channel binding, poly(A) RNA binding,
KEGG_PATHWAY	Spliceosome,
CALR3	calreticulin 3(CALR3)
GOTERM_BP_DIRECT	protein folding, spermatogenesis, cell differentiation,
GOTERM_CC_DIRECT	endoplasmic reticulum, endoplasmic reticulum lumen,
GOTERM_MF_DIRECT	calcium ion binding, carbohydrate binding, protein binding involved in protein folding, unfolded protein binding,
OMIM_DISEASE	Cardiomyopathy, hypertrophic, 19,
CILP2	cartilage intermediate layer protein 2(CILP2)
GOTERM_CC_DIRECT	proteinaceous extracellular matrix, extracellular exosome,
GOTERM_MF_DIRECT	alkaline phosphatase activity, nucleotide diphosphatase activity,
COMP	cartilage oligomeric matrix protein(COMP)
GOTERM_BP_DIRECT	skeletal system development, growth plate cartilage development, apoptotic process, cell adhesion, organ morphogenesis, extracellular matrix organization, negative regulation of apoptotic process, limb development,
GOTERM_CC_DIRECT	extracellular region, proteinaceous extracellular matrix, extracellular space, extracellular matrix, extracellular exosome,
GOTERM_MF_DIRECT	protease binding, extracellular matrix structural constituent, calcium ion binding, protein binding, collagen binding, heparin binding, heparan sulfate proteoglycan binding,
KEGG_PATHWAY	Phagosome, PI3K-Akt signaling pathway, Focal adhesion, ECM-receptor interaction, Malaria,
OMIM_DISEASE	Epiphyseal dysplasia, multiple, 1, Pseudoachondroplasia,
CERS1	ceramide synthase 1(CERS1)
GOTERM_BP_DIRECT	sphingolipid biosynthetic process, cellular response to drug, cellular response to mycotoxin, ceramide biosynthetic process, negative regulation of telomerase activity, cellular response to UV-A, cellular response to dithiothreitol,
GOTERM_CC_DIRECT	Golgi membrane, endoplasmic reticulum, endoplasmic reticulum membrane, membrane, integral component of membrane, intracellular membrane-bounded organelle,
GOTERM_MF_DIRECT	sphingosine N-acyltransferase activity,
KEGG_PATHWAY	Sphingolipid metabolism, Metabolic pathways, Sphingolipid signaling pathway,
OMIM_DISEASE	Epilepsy, progressive myoclonic, 8,
COPE	coatomer protein complex subunit epsilon(COPE)
GOTERM_BP_DIRECT	ER to Golgi vesicle-mediated transport, retrograde vesicle-mediated transport, Golgi to ER, intra-Golgi vesicle-mediated transport, protein transport,
GOTERM_CC_DIRECT	Golgi membrane, nucleoplasm, endoplasmic reticulum membrane, Golgi apparatus, cytosol, COPI vesicle coat, transport vesicle,
GOTERM_MF_DIRECT	structural molecule activity, protein binding,
CCDC124	coiled-coil domain containing 124(CCDC124)
GOTERM_BP_DIRECT	cell cycle, cell division,
GOTERM_CC_DIRECT	cytoplasm, microtubule organizing center, plasma membrane, midbody,
GOTERM_MF_DIRECT	poly(A) RNA binding,
COLGALT1	collagen beta(1-O)galactosyltransferase 1(COLGALT1)
GOTERM_CC_DIRECT	endoplasmic reticulum lumen, membrane,
GOTERM_MF_DIRECT	procollagen galactosyltransferase activity,
KEGG_PATHWAY	Lysine degradation, Other types of O-glycan biosynthesis,
CAND1	cullin associated and neddylation dissociated 1(CAND1)
GOTERM_BP_DIRECT	SCF complex assembly, protein ubiquitination, cell differentiation, negative regulation of catalytic activity, positive regulation of RNA polymerase II transcriptional preinitiation complex assembly,
GOTERM_CC_DIRECT	ubiquitin ligase complex, nucleus, nucleoplasm, cytoplasm, Golgi apparatus, membrane, cullin-RING ubiquitin ligase complex, extracellular exosome,
GOTERM_MF_DIRECT	protein binding, TBP-class protein binding,
CRLF1	cytokine receptor like factor 1(CRLF1)
GOTERM_BP_DIRECT	ureteric bud development, positive regulation of cell proliferation, positive regulation of tyrosine phosphorylation of Stat3 protein, negative regulation of neuron apoptotic process, negative regulation of motor neuron apoptotic process,
GOTERM_CC_DIRECT	extracellular region, extracellular space, CRLF-CLCF1 complex,
GOTERM_MF_DIRECT	receptor activity, cytokine activity, ciliary neurotrophic factor receptor binding, protein binding, cytokine binding, protein heterodimerization activity,
OMIM_DISEASE	Cold-induced sweating syndrome 1,
ELL	elongation factor for RNA polymerase II(ELL)
GOTERM_BP_DIRECT	in utero embryonic development, transcription from RNA polymerase II promoter, transcription elongation from RNA polymerase II promoter, negative regulation of phosphatase activity, positive regulation of DNA-templated transcription, elongation, positive regulation of transcription elongation from RNA polymerase II promoter, snRNA transcription from RNA polymerase II promoter, snRNA transcription…
GOTERM_CC_DIRECT	nucleus, nucleoplasm, cytoplasm, plasma membrane, transcription elongation factor complex, Cajal body, actin cytoskeleton, nuclear speck, transcriptionally active chromatin, histone locus body,
GOTERM_MF_DIRECT	protein binding, phosphatase binding,
EPS15L1	epidermal growth factor receptor pathway substrate 15 like 1(EPS15L1)
GOTERM_BP_DIRECT	endocytosis, negative regulation of epidermal growth factor receptor signaling pathway, cell-cell adhesion,
GOTERM_CC_DIRECT	nucleus, plasma membrane, cell-cell adherens junction, membrane, clathrin coat of coated pit,
GOTERM_MF_DIRECT	calcium ion binding, protein binding, cadherin binding involved in cell-cell adhesion,
KEGG_PATHWAY	Endocytosis,
FAM32A	family with sequence similarity 32 member A(FAM32A)
GOTERM_BP_DIRECT	apoptotic process, cell cycle,
GOTERM_CC_DIRECT	nucleus, nucleoplasm, nucleolus, mitochondrion, intracellular membrane-bounded organelle,
GOTERM_MF_DIRECT	protein binding, poly(A) RNA binding,
GRIP1	glutamate receptor interacting protein 1(GRIP1)
GOTERM_BP_DIRECT	protein localization, dendrite development, androgen receptor signaling pathway, intracellular signal transduction, regulation of fat cell differentiation, positive regulation of transcription, DNA-templated, regulation of lipid catabolic process,
GOTERM_CC_DIRECT	endoplasmic reticulum, cytosol, plasma membrane, cytoplasmic, membrane-bounded vesicle, cell junction, dendrite, neuron projection, membrane raft, postsynaptic membrane, recycling endosome,
GOTERM_MF_DIRECT	transcription coactivator activity, protein binding, beta-catenin binding, protein C-terminus binding, receptor signaling complex scaffold activity, carbohydrate binding, glucocorticoid receptor binding, androgen receptor binding,
OMIM_DISEASE	Fraser syndrome,
GDF1	growth differentiation factor 1(GDF1)
GOTERM_BP_DIRECT	positive regulation of pathway-restricted SMAD protein phosphorylation, BMP signaling pathway, regulation of apoptotic process, regulation of MAPK cascade, cell development, SMAD protein signal transduction,
GOTERM_CC_DIRECT	extracellular region, extracellular space,
GOTERM_MF_DIRECT	cytokine activity, transforming growth factor beta receptor binding, growth factor activity,
OMIM_DISEASE	Tetralogy of Fallot, Right atrial isomerism, Double-outlet right ventricle, Transposition of great arteries, dextro-looped 3,
GDF15	growth differentiation factor 15(GDF15)
GOTERM_BP_DIRECT	signal transduction, transforming growth factor beta receptor signaling pathway, cell-cell signaling, positive regulation of pathway-restricted SMAD protein phosphorylation, regulation of apoptotic process, regulation of MAPK cascade, cell development, SMAD protein signal transduction, positive regulation of myoblast fusion,
GOTERM_CC_DIRECT	extracellular region, extracellular space, nucleus, cytoplasm, extracellular exosome,
GOTERM_MF_DIRECT	cytokine activity, transforming growth factor beta receptor binding, protein binding, growth factor activity,
HSH2D	hematopoietic SH2 domain containing(HSH2D)
GOTERM_BP_DIRECT	negative regulation of B cell apoptotic process, positive regulation of signal transduction, T cell activation, negative regulation of mitochondrial depolarization,
GOTERM_CC_DIRECT	nucleus, mitochondrion, cytosol,
GOTERM_MF_DIRECT	SH3/SH2 adaptor activity, protein binding,
HMGA2	high mobility group AT-hook 2(HMGA2)
GOTERM_BP_DIRECT	negative regulation of transcription from RNA polymerase II promoter, epithelial to mesenchymal transition, chondrocyte differentiation, mesodermal-endodermal cell signaling, base-excision repair, chromatin organization, regulation of transcription, DNA-templated, transcription from RNA polymerase II promoter, mitotic nuclear division, mitotic G2 DNA damage checkpoint, signal transduction, multic…
GOTERM_CC_DIRECT	nuclear chromosome, chromatin, nucleus, nucleoplasm, protein-DNA complex, senescence-associated heterochromatin focus, SMAD protein complex,
GOTERM_MF_DIRECT	regulatory region DNA binding, transcription factor activity, transcription factor binding, core promoter binding, transcriptional activator activity, RNA polymerase II core promoter proximal region sequence-specific binding, transcriptional repressor activity, RNA polymerase II core promoter proximal region sequence-specific binding, DNA binding, AT DNA binding, DNA-(apurinic or apyrimidinic sit…
KEGG_PATHWAY	Transcriptional misregulation in cancer, MicroRNAs in cancer,
OMIM_DISEASE	Leiomyoma, uterine, somatic,
HOMER3	homer scaffolding protein 3(HOMER3)
GOTERM_BP_DIRECT	protein targeting, G-protein coupled glutamate receptor signaling pathway,
GOTERM_CC_DIRECT	cytoplasm, cytosol, plasma membrane, postsynaptic density, cell junction, basal part of cell, postsynaptic membrane,
GOTERM_MF_DIRECT	protein binding, protein C-terminus binding, protein domain specific binding, G-protein coupled glutamate receptor binding,
KEGG_PATHWAY	FoxO signaling pathway, Glutamatergic synapse,
HAPLN4	hyaluronan and proteoglycan link protein 4(HAPLN4)
GOTERM_BP_DIRECT	skeletal system development, cell adhesion, central nervous system development,
GOTERM_CC_DIRECT	proteinaceous extracellular matrix,
GOTERM_MF_DIRECT	extracellular matrix structural constituent, hyaluronic acid binding,
ISYNA1	inositol-3-phosphate synthase 1(ISYNA1)
GOTERM_BP_DIRECT	inositol biosynthetic process, phospholipid biosynthetic process, inositol phosphate metabolic process,
GOTERM_CC_DIRECT	cytoplasm, cytosol,
GOTERM_MF_DIRECT	inositol-3-phosphate synthase activity, protein binding,
KEGG_PATHWAY	Inositol phosphate metabolism, Metabolic pathways, Biosynthesis of antibiotics,
INSL3	insulin like 3(INSL3)
GOTERM_BP_DIRECT	cell-cell signaling, spermatogenesis, positive regulation of epithelial cell migration, positive regulation of wound healing,
GOTERM_CC_DIRECT	extracellular region,
GOTERM_MF_DIRECT	protease binding, receptor binding, insulin receptor binding, hormone activity,
OMIM_DISEASE	Cryptorchidism,
IRAK3	interleukin 1 receptor associated kinase 3(IRAK3)
GOTERM_BP_DIRECT	negative regulation of cytokine-mediated signaling pathway, MyD88-dependent toll-like receptor signaling pathway, protein phosphorylation, response to virus, positive regulation of macrophage tolerance induction, negative regulation of macrophage cytokine production, cytokine-mediated signaling pathway, negative regulation of NF-kappaB transcription factor activity, response to peptidoglycan, res…
GOTERM_CC_DIRECT	nucleus, cytoplasm,
GOTERM_MF_DIRECT	magnesium ion binding, protein serine/threonine kinase activity, ATP binding, protein homodimerization activity, protein heterodimerization activity,
KEGG_PATHWAY	Neurotrophin signaling pathway,
OMIM_DISEASE	Asthma susceptibility 5,
IL12RB1	interleukin 12 receptor subunit beta 1(IL12RB1)
GOTERM_BP_DIRECT	positive regulation of T cell mediated cytotoxicity, positive regulation of defense response to virus by host, positive regulation of T-helper 1 type immune response, signal transduction, peptidyl-tyrosine phosphorylation, cytokine-mediated signaling pathway, positive regulation of interferon-gamma production, interleukin-12-mediated signaling pathway, interleukin-23-mediated signaling pathway, p…
GOTERM_CC_DIRECT	plasma membrane, external side of plasma membrane, interleukin-12 receptor complex, interleukin-23 receptor complex,
GOTERM_MF_DIRECT	cytokine receptor activity, interleukin-12 receptor binding, interleukin-12 receptor activity, interleukin-23 binding, interleukin-23 receptor activity,
KEGG_PATHWAY	Cytokine-cytokine receptor interaction, Jak-STAT signaling pathway, Inflammatory bowel disease (IBD),
OMIM_DISEASE	Immunodeficiency 30,
KLHL26	kelch like family member 26(KLHL26)
GOTERM_BP_DIRECT	protein ubiquitination,
GOTERM_CC_DIRECT	Cul3-RING ubiquitin ligase complex,
GOTERM_MF_DIRECT	ubiquitin-protein transferase activity,
LRRC25	leucine rich repeat containing 25(LRRC25)
GOTERM_CC_DIRECT	integral component of membrane,
GOTERM_MF_DIRECT	protein binding,
LPAR2	lysophosphatidic acid receptor 2(LPAR2)
GOTERM_BP_DIRECT	G-protein coupled receptor signaling pathway, activation of phospholipase C activity, positive regulation of cytosolic calcium ion concentration,
GOTERM_CC_DIRECT	plasma membrane, integral component of plasma membrane, cell surface, integral component of membrane, endocytic vesicle,
GOTERM_MF_DIRECT	G-protein coupled receptor activity, protein binding, lipid binding, lysophosphatidic acid receptor activity,
KEGG_PATHWAY	Rap1 signaling pathway, Neuroactive ligand-receptor interaction, PI3K-Akt signaling pathway, Pathways in cancer,
MED26	mediator complex subunit 26(MED26)
GOTERM_BP_DIRECT	transcription, DNA-templated, regulation of transcription from RNA polymerase II promoter, transcription initiation from RNA polymerase II promoter,
GOTERM_CC_DIRECT	nucleus, nucleoplasm, mediator complex,
GOTERM_MF_DIRECT	RNA polymerase II transcription cofactor activity, DNA binding, transcription coactivator activity, protein binding,
MSRB3	methionine sulfoxide reductase B3(MSRB3)
GOTERM_BP_DIRECT	response to oxidative stress, protein repair, oxidation-reduction process,
GOTERM_CC_DIRECT	mitochondrion, endoplasmic reticulum, cytosol,
GOTERM_MF_DIRECT	protein binding, zinc ion binding, peptide-methionine (R)-S-oxide reductase activity,
OMIM_DISEASE	Deafness, autosomal recessive 74,
MAP1S	microtubule associated protein 1S(MAP1S)
GOTERM_BP_DIRECT	microtubule cytoskeleton organization, microtubule bundle formation, autophagy, apoptotic process, nervous system development, brain development, regulation of chromatin disassembly, mitochondrion transport along microtubule, neuron projection morphogenesis,
GOTERM_CC_DIRECT	nucleus, nucleolus, cytoplasm, spindle, cytosol, microtubule, cell junction, dendrite, cell projection, neuronal cell body, synapse, perinuclear region of cytoplasm,
GOTERM_MF_DIRECT	DNA binding, deoxyribonuclease activity, protein binding, microtubule binding, tubulin binding, identical protein binding, beta-tubulin binding, actin filament binding,
MAST3	microtubule associated serine/threonine kinase 3(MAST3)
GOTERM_BP_DIRECT	cytoskeleton organization, peptidyl-serine phosphorylation, intracellular signal transduction,
GOTERM_CC_DIRECT	intracellular,
GOTERM_MF_DIRECT	magnesium ion binding, protein serine/threonine kinase activity, protein binding, ATP binding,
MRPL34	mitochondrial ribosomal protein L34(MRPL34)
GOTERM_BP_DIRECT	translation, mitochondrial translational elongation, mitochondrial translational termination,
GOTERM_CC_DIRECT	mitochondrion, mitochondrial inner membrane, mitochondrial ribosome, mitochondrial large ribosomal subunit, ribosome,
GOTERM_MF_DIRECT	structural constituent of ribosome,
KEGG_PATHWAY	Ribosome,
MVB12A	multivesicular body subunit 12A(MVB12A)
GOTERM_BP_DIRECT	autophagy, protein transport, virus maturation, multivesicular body assembly, viral budding via host ESCRT complex, regulation of epidermal growth factor receptor signaling pathway, ubiquitin-dependent protein catabolic process via the multivesicular body sorting pathway, positive regulation of viral process, regulation of viral budding via host ESCRT complex,
GOTERM_CC_DIRECT	ESCRT I complex, nucleoplasm, cytoplasm, centrosome, cytosol, aggresome, late endosome membrane, vesicle, intracellular membrane-bounded organelle, extracellular exosome,
GOTERM_MF_DIRECT	protein binding, lipid binding, SH3 domain binding, ubiquitin binding,
KEGG_PATHWAY	Endocytosis,
MYO9B	myosin IXB(MYO9B)
GOTERM_BP_DIRECT	signal transduction, Rho protein signal transduction, actin filament-based movement, ARF protein signal transduction, regulation of Rho protein signal transduction, Roundabout signaling pathway, intracellular signal transduction, positive regulation of GTPase activity, regulation of small GTPase mediated signal transduction,
GOTERM_CC_DIRECT	intracellular, cytoplasm, cytosol, actin filament, cell cortex, actin cytoskeleton, membrane, myosin complex, perinuclear region of cytoplasm,
GOTERM_MF_DIRECT	microfilament motor activity, motor activity, actin binding, GTPase activator activity, protein binding, calmodulin binding, ATP binding, ATPase activity, Rho GTPase binding, actin-dependent ATPase activity, protein homodimerization activity, ADP binding, metal ion binding, Roundabout binding,
OMIM_DISEASE	Celiac disease, susceptibility to, 4,
NCAM2	neural cell adhesion molecule 2(NCAM2)
GOTERM_BP_DIRECT	cell adhesion, neuron cell-cell adhesion, axonal fasciculation, sensory perception of smell,
GOTERM_CC_DIRECT	plasma membrane, integral component of membrane, axon,
KEGG_PATHWAY	Cell adhesion molecules (CAMs), Prion diseases,
NCAN	neurocan(NCAN)
GOTERM_BP_DIRECT	skeletal system development, cell adhesion, central nervous system development, extracellular matrix organization, glycosaminoglycan metabolic process, chondroitin sulfate biosynthetic process, chondroitin sulfate catabolic process, dermatan sulfate biosynthetic process,
GOTERM_CC_DIRECT	extracellular region, proteinaceous extracellular matrix, Golgi lumen, integral component of membrane, lysosomal lumen,
GOTERM_MF_DIRECT	extracellular matrix structural constituent, calcium ion binding, hyaluronic acid binding, carbohydrate binding,
NR2C2AP	nuclear receptor 2C2 associated protein(NR2C2AP)
GOTERM_BP_DIRECT	transcription initiation from RNA polymerase II promoter,
GOTERM_CC_DIRECT	nucleoplasm, extracellular exosome,
GOTERM_MF_DIRECT	protein binding,
NR2F6	nuclear receptor subfamily 2 group F member 6(NR2F6)
GOTERM_BP_DIRECT	negative regulation of transcription from RNA polymerase II promoter, transcription, DNA-templated, transcription initiation from RNA polymerase II promoter, signal transduction, intracellular receptor signaling pathway, entrainment of circadian clock by photoperiod, steroid hormone mediated signaling pathway, neuron development, detection of temperature stimulus involved in sensory perception of…
GOTERM_CC_DIRECT	nucleus, nucleoplasm,
GOTERM_MF_DIRECT	RNA polymerase II distal enhancer sequence-specific DNA binding, transcriptional repressor activity, RNA polymerase II transcription regulatory region sequence-specific binding, DNA binding, transcription factor activity, sequence-specific DNA binding, steroid hormone receptor activity, RNA polymerase II transcription factor activity, ligand-activated sequence-specific DNA binding, thyroid hormon…
NXNL1	nucleoredoxin-like 1(NXNL1)
GOTERM_BP_DIRECT	cell redox homeostasis, photoreceptor cell maintenance, cellular oxidant detoxification,
GOTERM_CC_DIRECT	nuclear outer membrane, cytoplasm, mitochondrion,
GOTERM_MF_DIRECT	thioredoxin-disulfide reductase activity,
OCEL1	occludin/ELL domain containing 1(OCEL1)
GOTERM_CC_DIRECT	integral component of membrane,
PDE4C	phosphodiesterase 4C(PDE4C)
GOTERM_BP_DIRECT	cAMP catabolic process, signal transduction,
GOTERM_CC_DIRECT	extracellular space, cytosol, cilium, primary cilium,
GOTERM_MF_DIRECT	cyclic-nucleotide phosphodiesterase activity, 3',5'-cyclic-nucleotide phosphodiesterase activity, 3',5'-cyclic-AMP phosphodiesterase activity, metal ion binding,
KEGG_PATHWAY	Purine metabolism, cAMP signaling pathway, Morphine addiction,
PIK3R2	phosphoinositide-3-kinase regulatory subunit 2(PIK3R2)
GOTERM_BP_DIRECT	cellular glucose homeostasis, phosphatidylinositol biosynthetic process, signal transduction, insulin receptor signaling pathway, regulation of autophagy, phosphatidylinositol 3-kinase signaling, regulation of phosphatidylinositol 3-kinase signaling, protein transport, cellular response to insulin stimulus, response to endoplasmic reticulum stress, phosphatidylinositol-3-phosphate biosynthetic pr…
GOTERM_CC_DIRECT	nucleus, cytosol, phosphatidylinositol 3-kinase complex,
GOTERM_MF_DIRECT	GTPase activator activity, protein binding, kinase activity, 1-phosphatidylinositol-3-kinase activity, protein phosphatase binding, receptor tyrosine kinase binding, phosphatidylinositol 3-kinase regulator activity, phosphatidylinositol-4,5-bisphosphate 3-kinase activity, 1-phosphatidylinositol-3-kinase regulator activity, protein heterodimerization activity,
KEGG_PATHWAY	ErbB signaling pathway, Ras signaling pathway, Rap1 signaling pathway, cAMP signaling pathway, Chemokine signaling pathway, HIF-1 signaling pathway, FoxO signaling pathway, Phosphatidylinositol signaling system, Sphingolipid signaling pathway, mTOR signaling pathway, PI3K-Akt signaling pathway, AMPK signaling pathway, Apoptosis, VEGF signaling pathway, Osteoclast differentiation, Focal adhesion, …
OMIM_DISEASE	Megalencephaly-polymicrogyria-polydactyly-hydrocephalus syndrome 1,
PLVAP	plasmalemma vesicle associated protein(PLVAP)
GOTERM_BP_DIRECT	MAPK cascade, positive regulation of cellular extravasation, tumor necrosis factor-mediated signaling pathway, protein kinase C signaling,
GOTERM_CC_DIRECT	caveola, cell surface, integral component of membrane, perinuclear region of cytoplasm, extracellular exosome,
GOTERM_MF_DIRECT	protein binding, protein homodimerization activity,
KCNN1	potassium calcium-activated channel subfamily N member 1(KCNN1)
GOTERM_BP_DIRECT	potassium ion transport, chemical synaptic transmission, potassium ion transmembrane transport,
GOTERM_CC_DIRECT	plasma membrane, voltage-gated potassium channel complex, integral component of membrane, neuronal cell body,
GOTERM_MF_DIRECT	calmodulin binding, calcium-activated potassium channel activity, small conductance calcium-activated potassium channel activity, protein heterodimerization activity,
KEGG_PATHWAY	Insulin secretion,
PGPEP1	pyroglutamyl-peptidase I(PGPEP1)
GOTERM_BP_DIRECT	proteolysis,
GOTERM_CC_DIRECT	cytosol,
GOTERM_MF_DIRECT	cysteine-type peptidase activity, pyroglutamyl-peptidase activity,
RFXANK	regulatory factor X associated ankyrin containing protein(RFXANK)
GOTERM_BP_DIRECT	transcription, DNA-templated, regulation of transcription from RNA polymerase II promoter, Ras protein signal transduction, positive regulation of transcription from RNA polymerase II promoter,
GOTERM_CC_DIRECT	nucleus, nucleoplasm, cytoplasm, intercellular bridge,
GOTERM_MF_DIRECT	DNA binding, transcription factor activity, sequence-specific DNA binding, transcription cofactor activity,
KEGG_PATHWAY	Antigen processing and presentation, Tuberculosis, Primary immunodeficiency,
OMIM_DISEASE	MHC class II deficiency, complementation group B,
RPL18A	ribosomal protein L18a(RPL18A)
GOTERM_BP_DIRECT	nuclear-transcribed mRNA catabolic process, nonsense-mediated decay, rRNA processing, translation, translational initiation, SRP-dependent cotranslational protein targeting to membrane, viral transcription, response to antineoplastic agent,
GOTERM_CC_DIRECT	cytosol, ribosome, membrane, cytosolic large ribosomal subunit,
GOTERM_MF_DIRECT	RNA binding, structural constituent of ribosome, protein binding, poly(A) RNA binding,
KEGG_PATHWAY	Ribosome,
SGCZ	sarcoglycan zeta(SGCZ)
GOTERM_BP_DIRECT	muscle organ development, muscle cell cellular homeostasis, cardiac muscle tissue development, muscle cell development, heart contraction, membrane organization,
GOTERM_CC_DIRECT	cytoplasm, cytoskeleton, sarcoglycan complex, integral component of membrane, sarcolemma,
SSBP4	single stranded DNA binding protein 4(SSBP4)
GOTERM_BP_DIRECT	transcription from RNA polymerase II promoter, positive regulation of transcription from RNA polymerase II promoter,
GOTERM_CC_DIRECT	nucleus, integral component of membrane,
GOTERM_MF_DIRECT	RNA polymerase II core promoter proximal region sequence-specific DNA binding, transcriptional activator activity, RNA polymerase II core promoter proximal region sequence-specific binding, single-stranded DNA binding, protein binding,
SMIM7	small integral membrane protein 7(SMIM7)
GOTERM_CC_DIRECT	integral component of membrane,
SLC25A42	solute carrier family 25 member 42(SLC25A42)
GOTERM_BP_DIRECT	translation, ADP transport, ATP transport, coenzyme A transmembrane transport, transmembrane transport, AMP transport,
GOTERM_CC_DIRECT	nucleus, mitochondrion, mitochondrial inner membrane, integral component of membrane,
GOTERM_MF_DIRECT	structural constituent of ribosome, ATP transmembrane transporter activity, ADP transmembrane transporter activity, coenzyme A transmembrane transporter activity, adenosine-diphosphatase activity, AMP transmembrane transporter activity,
SLC27A1	solute carrier family 27 member 1(SLC27A1)
GOTERM_BP_DIRECT	medium-chain fatty acid transport, long-chain fatty acid metabolic process, phosphatidylethanolamine biosynthetic process, phosphatidic acid biosynthetic process, phosphatidylglycerol biosynthetic process, phosphatidylcholine biosynthetic process, phosphatidylserine biosynthetic process, phosphatidylinositol biosynthetic process, response to cold, long-chain fatty acid transport, positive regulat…
GOTERM_CC_DIRECT	endoplasmic reticulum, plasma membrane, membrane, integral component of membrane,
GOTERM_MF_DIRECT	nucleotide binding, long-chain fatty acid-CoA ligase activity, fatty acid transporter activity, very long-chain fatty acid-CoA ligase activity, protein homodimerization activity,
KEGG_PATHWAY	PPAR signaling pathway, Insulin resistance,
SLC35E1	solute carrier family 35 member E1(SLC35E1)
GOTERM_BP_DIRECT	carbohydrate transmembrane transport,
GOTERM_CC_DIRECT	integral component of membrane,
SLC5A5	solute carrier family 5 member 5(SLC5A5)
GOTERM_BP_DIRECT	thyroid hormone generation, transport, ion transport, iodide transport, sodium ion transmembrane transport, cellular response to cAMP, cellular response to gonadotropin stimulus, anion transmembrane transport,
GOTERM_CC_DIRECT	nucleus, plasma membrane, integral component of plasma membrane, integral component of membrane, extracellular exosome, extracellular vesicle,
GOTERM_MF_DIRECT	sodium:iodide symporter activity, iodide transmembrane transporter activity,
KEGG_PATHWAY	Thyroid hormone synthesis,
OMIM_DISEASE	Thyroid dyshormonogenesis 1,
TSSK6	testis specific serine kinase 6(TSSK6)
GOTERM_BP_DIRECT	protein phosphorylation, multicellular organism development, sperm chromatin condensation, intracellular signal transduction,
GOTERM_CC_DIRECT	nucleus, cytoplasm,
GOTERM_MF_DIRECT	magnesium ion binding, protein kinase activity, protein serine/threonine kinase activity, protein binding, ATP binding,
TM6SF2	transmembrane 6 superfamily member 2(TM6SF2)
GOTERM_BP_DIRECT	lipid metabolic process, regulation of lipid metabolic process,
GOTERM_CC_DIRECT	endoplasmic reticulum membrane, integral component of membrane, endoplasmic reticulum-Golgi intermediate compartment membrane,
TMBIM4	transmembrane BAX inhibitor motif containing 4(TMBIM4)
GOTERM_BP_DIRECT	apoptotic process, negative regulation of apoptotic process, regulation of calcium-mediated signaling,
GOTERM_CC_DIRECT	Golgi membrane, Golgi stack, integral component of membrane,
GOTERM_MF_DIRECT	protein binding,
TMEM161A	transmembrane protein 161A(TMEM161A)
GOTERM_BP_DIRECT	response to retinoic acid, cellular response to oxidative stress, cellular response to UV, positive regulation of DNA repair, negative regulation of intrinsic apoptotic signaling pathway in response to DNA damage,
GOTERM_CC_DIRECT	integral component of membrane,
TMEM221	transmembrane protein 221(TMEM221)
GOTERM_CC_DIRECT	integral component of membrane,
TMEM38A	transmembrane protein 38A(TMEM38A)
GOTERM_BP_DIRECT	monovalent inorganic cation transport, potassium ion transmembrane transport,
GOTERM_CC_DIRECT	integral component of membrane, nuclear membrane, sarcoplasmic reticulum membrane, extracellular exosome,
GOTERM_MF_DIRECT	cation channel activity, potassium channel activity, calcium-activated potassium channel activity,
TMEM59L	transmembrane protein 59 like(TMEM59L)
GOTERM_CC_DIRECT	Golgi membrane, membrane, integral component of membrane,
TPM4	tropomyosin 4(TPM4)
GOTERM_BP_DIRECT	osteoblast differentiation, movement of cell or subcellular component, muscle contraction, actin filament organization, muscle filament sliding,
GOTERM_CC_DIRECT	stress fiber, podosome, cytosol, cytoskeleton, muscle thin filament tropomyosin, actin filament, focal adhesion, membrane, cortical cytoskeleton, filamentous actin, extracellular exosome,
GOTERM_MF_DIRECT	calcium ion binding, protein binding, structural constituent of muscle, actin filament binding,
KEGG_PATHWAY	Cardiac muscle contraction, Adrenergic signaling in cardiomyocytes, Hypertrophic cardiomyopathy (HCM), Dilated cardiomyopathy,
UBA52	ubiquitin A-52 residue ribosomal protein fusion product 1(UBA52)
GOTERM_BP_DIRECT	G2/M transition of mitotic cell cycle, negative regulation of transcription from RNA polymerase II promoter, MAPK cascade, nuclear-transcribed mRNA catabolic process, nonsense-mediated decay, activation of MAPK activity, protein polyubiquitination, nucleotide-excision repair, DNA damage recognition, nucleotide-excision repair, DNA duplex unwinding, stimulatory C-type lectin receptor signaling pat…
GOTERM_CC_DIRECT	extracellular space, nucleus, nucleoplasm, lysosomal membrane, cytosol, ribosome, plasma membrane, endosome membrane, cytosolic large ribosomal subunit, endocytic vesicle membrane, extracellular exosome,
GOTERM_MF_DIRECT	structural constituent of ribosome, protein binding,
KEGG_PATHWAY	Ribosome,
UNC13A	unc-13 homolog A(UNC13A)
GOTERM_BP_DIRECT	positive regulation of neurotransmitter secretion, chemical synaptic transmission, neurotransmitter secretion, neuromuscular junction development, synaptic vesicle exocytosis, synaptic vesicle docking, synaptic vesicle maturation, synaptic transmission, glutamatergic, intracellular signal transduction, regulation of short-term neuronal synaptic plasticity, beta-amyloid metabolic process, regulati…
GOTERM_CC_DIRECT	intracellular, cytoplasm, cell junction, axon, neuromuscular junction, presynaptic membrane, neuron projection, terminal bouton, presynaptic active zone,
GOTERM_MF_DIRECT	signal transducer activity, receptor activity, calmodulin binding, syntaxin-1 binding, diacylglycerol binding, metal ion binding, protein N-terminus binding,
KEGG_PATHWAY	Synaptic vesicle cycle,
USE1	unconventional SNARE in the ER 1(USE1)
GOTERM_BP_DIRECT	ER to Golgi vesicle-mediated transport, retrograde vesicle-mediated transport, Golgi to ER, lysosomal transport, protein transport, protein catabolic process, secretion by cell,
GOTERM_CC_DIRECT	lysosome, endoplasmic reticulum, endoplasmic reticulum membrane, integral component of membrane,
GOTERM_MF_DIRECT	protein binding,
KEGG_PATHWAY	SNARE interactions in vesicular transport,

## Sheet: Table S7
Table S7 Composite Selection Signals (CSS) results for Asian vs. European horse
Chromosome	ClusterN	cluster_snps_N	Cluster_region	N_Genes_in	Genes_in	Genes_up	Genes_down	Genes_all	cluster_snps	test	max_score_in_cluster	data
chr3	1	37	34.7-36.22	24	ZNF469, ZFPM1, ZCCHC14, ZC3H18, TRAPPC2L, SNAI3, SLC7A5, RNF166, PIEZO1, PABPN1L, MVD, MAP1LC3B, KLHDC4, JPH3, IL17C, GALNS, FBXO31, CYBA, CTU2, CDT1, CBFA2T3, CA5A, BANP, APRT	MTHFSD, FOXL1, FOXF1, FOXC2	ZNF276, VPS9D1, TUBB3, TCF25, SPIRE2, SPG7, SPATA33, SPATA2L, SLC22A31, RPL13, PRDM7, MC1R, GAS8, FANCA, DPEP1, DEF8, DBNDD1, CPNE7, CHMP1A, CENPBD1, CDK10, CDH15, ANKRD11, ACSF3	ZNF469, ZNF276, ZFPM1, ZCCHC14, ZC3H18, VPS9D1, TUBB3, TRAPPC2L, TCF25, SPIRE2, SPG7, SPATA33, SPATA2L, SNAI3, SLC7A5, SLC22A31, RPL13, RNF166, PRDM7, PIEZO1, PABPN1L, MVD, MTHFSD, MC1R, MAP1LC3B, KLHDC4, JPH3, IL17C, GAS8, GALNS, FOXL1, FOXF1, FOXC2, FBXO31, FANCA, DPEP1, DEF8, DBNDD1, CYBA, CTU2, CPNE7, CHMP1A, CENPBD1, CDT1, CDK10, CDH15, CBFA2T3, CA5A, BANP, APRT, ANKRD11, ACSF3	chr3.34697900, chr3.34926520, chr3.34959268, chr3.35134980, chr3.35135221, chr3.35161566, chr3.35179182, chr3.35179337, chr3.35179632, chr3.35182038, chr3.35191498, chr3.35193707, chr3.35290633, chr3.35308759, chr3.35309055, chr3.35380300, chr3.35389148, chr3.35394743, chr3.35406674, chr3.35410588, chr3.35427195, chr3.35477778, chr3.35533253, chr3.35836121, chr3.35836240, chr3.35857875, chr3.3600…	CSS	2.59374	Asia_vs_EURO_AsiavEUROTop01_windo_FLANKING_1_Mb

## Sheet: Table S8
Table S8 Functional annotation table for the genes identified within the selection signals in the comparison Asian versus European horse
BANP	BTG3 associated nuclear protein(BANP)
GOTERM_BP_DIRECT	transcription, DNA-templated, cell cycle, multicellular organism development, covalent chromatin modification, protein localization to nucleus, negative regulation of protein catabolic process, positive regulation of transcription, DNA-templated, regulation of signal transduction by p53 class mediator,
GOTERM_CC_DIRECT	nucleoplasm, integral component of membrane,
GOTERM_MF_DIRECT	p53 binding, DNA binding, protein binding,
CBFA2T3	CBFA2/RUNX1 translocation partner 3(CBFA2T3)
GOTERM_BP_DIRECT	response to hypoxia, transcription, DNA-templated, cell proliferation, negative regulation of cell proliferation, granulocyte differentiation, positive regulation of proteasomal ubiquitin-dependent protein catabolic process, negative regulation of glycolytic process, negative regulation of transcription, DNA-templated, regulation of aerobic respiration,
GOTERM_CC_DIRECT	Golgi membrane, nucleus, nucleoplasm, nucleolus,
GOTERM_MF_DIRECT	transcription factor activity, sequence-specific DNA binding, transcription corepressor activity, protein binding, metal ion binding,
FBXO31	F-box protein 31(FBXO31)
GOTERM_BP_DIRECT	protein polyubiquitination, cellular response to DNA damage stimulus, negative regulation of cyclin-dependent protein serine/threonine kinase by cyclin degradation, anaphase-promoting complex-dependent catabolic process, SCF-dependent proteasomal ubiquitin-dependent protein catabolic process, mitotic G1 DNA damage checkpoint,
GOTERM_CC_DIRECT	cytosol, SCF ubiquitin ligase complex, neuronal cell body,
GOTERM_MF_DIRECT	ubiquitin-protein transferase activity, cyclin binding,
OMIM_DISEASE	Mental retardation, autosomal recessive 45,
APRT	adenine phosphoribosyltransferase(APRT)
GOTERM_BP_DIRECT	adenine salvage, lactation, grooming behavior, nucleoside metabolic process, cellular response to insulin stimulus, purine-containing compound salvage, AMP salvage,
GOTERM_CC_DIRECT	nucleoplasm, cytoplasm, cytosol, extracellular exosome,
GOTERM_MF_DIRECT	adenine binding, adenine phosphoribosyltransferase activity, AMP binding, transferase activity, transferring glycosyl groups,
KEGG_PATHWAY	Purine metabolism, Metabolic pathways,
OMIM_DISEASE	Adenine phosphoribosyltransferase deficiency,
CA5A	carbonic anhydrase 5A(CA5A)
GOTERM_BP_DIRECT	one-carbon metabolic process, bicarbonate transport,
GOTERM_CC_DIRECT	mitochondrion, mitochondrial matrix,
GOTERM_MF_DIRECT	carbonate dehydratase activity, zinc ion binding,
KEGG_PATHWAY	Nitrogen metabolism,
OMIM_DISEASE	Hyperammonemia due to carbonic anhydrase VA deficiency,
CDT1	chromatin licensing and DNA replication factor 1(CDT1)
GOTERM_BP_DIRECT	DNA replication checkpoint, G1/S transition of mitotic cell cycle, regulation of transcription involved in G1/S transition of mitotic cell cycle, DNA replication, regulation of DNA-dependent DNA replication initiation, regulation of nuclear cell cycle DNA replication,
GOTERM_CC_DIRECT	nucleus, nucleoplasm, cytosol,
GOTERM_MF_DIRECT	DNA binding, protein binding,
OMIM_DISEASE	Meier-Gorlin syndrome 4,
CYBA	cytochrome b-245 alpha chain(CYBA)
GOTERM_BP_DIRECT	response to reactive oxygen species, response to hypoxia, positive regulation of endothelial cell proliferation, antigen processing and presentation of exogenous peptide antigen via MHC class I, TAP-dependent, negative regulation of glomerular filtration by angiotensin, superoxide metabolic process, inflammatory response, response to activity, smooth muscle hypertrophy, cytochrome complex assembl…
GOTERM_CC_DIRECT	stress fiber, nucleus, mitochondrion, endosome, endoplasmic reticulum membrane, Golgi apparatus, plasma membrane, focal adhesion, membrane, integral component of membrane, apical plasma membrane, secretory granule, dendrite, phagocytic vesicle membrane, NADPH oxidase complex, neuronal cell body, perinuclear endoplasmic reticulum,
GOTERM_MF_DIRECT	protein binding, electron carrier activity, superoxide-generating NADPH oxidase activity, SH3 domain binding, heme binding, metal ion binding, protein heterodimerization activity,
KEGG_PATHWAY	Phagosome, Osteoclast differentiation, Leukocyte transendothelial migration, Leishmaniasis,
OMIM_DISEASE	Chronic granulomatous disease, autosomal, due to deficiency of CYBA,
CTU2	cytosolic thiouridylase subunit 2(CTU2)
GOTERM_BP_DIRECT	tRNA wobble uridine modification, tRNA wobble position uridine thiolation, tRNA modification, protein urmylation, tRNA thio-modification,
GOTERM_CC_DIRECT	cytoplasm, mitochondrion, cytosol, protein complex,
GOTERM_MF_DIRECT	tRNA binding, protein binding, nucleotidyltransferase activity, sulfurtransferase activity,
KEGG_PATHWAY	Sulfur relay system,
GALNS	galactosamine (N-acetyl)-6-sulfatase(GALNS)
GOTERM_BP_DIRECT	metabolic process, keratan sulfate catabolic process,
GOTERM_CC_DIRECT	lysosomal lumen, extracellular exosome,
GOTERM_MF_DIRECT	N-acetylgalactosamine-4-sulfatase activity, sulfuric ester hydrolase activity, N-acetylgalactosamine-6-sulfatase activity, metal ion binding,
KEGG_PATHWAY	Glycosaminoglycan degradation, Metabolic pathways, Lysosome,
OMIM_DISEASE	Mucopolysaccharidosis IVA,
IL17C	interleukin 17C(IL17C)
GOTERM_BP_DIRECT	inflammatory response, cell surface receptor signaling pathway, cell-cell signaling,
GOTERM_CC_DIRECT	extracellular region, extracellular space,
GOTERM_MF_DIRECT	cytokine activity, cytokine receptor binding,
JPH3	junctophilin 3(JPH3)
GOTERM_BP_DIRECT	learning, memory, exploration behavior, locomotion, regulation of neuronal synaptic plasticity, neuromuscular process controlling balance, release of sequestered calcium ion into cytosol, regulation of ryanodine-sensitive calcium-release channel activity, calcium ion transport into cytosol,
GOTERM_CC_DIRECT	plasma membrane, junctional sarcoplasmic reticulum membrane, integral component of membrane, junctional membrane complex,
GOTERM_MF_DIRECT	calcium-release channel activity,
OMIM_DISEASE	Huntington disease-like 2,
KLHDC4	kelch domain containing 4(KLHDC4)
GOTERM_MF_DIRECT	protein binding,
MVD	mevalonate diphosphate decarboxylase(MVD)
GOTERM_BP_DIRECT	dolichyl diphosphate biosynthetic process, cholesterol biosynthetic process, positive regulation of cell proliferation, isoprenoid biosynthetic process, isopentenyl diphosphate biosynthetic process, mevalonate pathway,
GOTERM_CC_DIRECT	peroxisome, cytosol,
GOTERM_MF_DIRECT	diphosphomevalonate decarboxylase activity, ATP binding, carboxy-lyase activity, Hsp70 protein binding, protein homodimerization activity,
KEGG_PATHWAY	Terpenoid backbone biosynthesis, Metabolic pathways, Biosynthesis of antibiotics,
OMIM_DISEASE	Porokeratosis 7, multiple types,
MAP1LC3B	microtubule associated protein 1 light chain 3 beta(MAP1LC3B)
GOTERM_BP_DIRECT	autophagosome assembly, autophagy, cellular response to nitrogen starvation, macroautophagy, regulation of mitophagy,
GOTERM_CC_DIRECT	autophagosome membrane, intracellular, mitochondrion, autophagosome, cytosol, microtubule, axoneme, endomembrane system, organelle membrane, cytoplasmic vesicle,
GOTERM_MF_DIRECT	protein binding, microtubule binding, ubiquitin protein ligase binding,
PIEZO1	piezo type mechanosensitive ion channel component 1(PIEZO1)
GOTERM_BP_DIRECT	cation transport, positive regulation of integrin activation, positive regulation of cell-cell adhesion mediated by integrin, cation transmembrane transport,
GOTERM_CC_DIRECT	endoplasmic reticulum, endoplasmic reticulum membrane, plasma membrane, integral component of membrane, lamellipodium membrane, endoplasmic reticulum-Golgi intermediate compartment membrane,
GOTERM_MF_DIRECT	cation channel activity, mechanically-gated ion channel activity,
OMIM_DISEASE	Dehydrated hereditary stomatocytosis with or without pseudohyperkalemia and/or perinatal edema,
PABPN1L	poly(A) binding protein nuclear 1 like, cytoplasmic(PABPN1L)
GOTERM_CC_DIRECT	cytoplasm,
GOTERM_MF_DIRECT	nucleotide binding, nucleic acid binding, RNA binding,
KEGG_PATHWAY	mRNA surveillance pathway, Influenza A,
RNF166	ring finger protein 166(RNF166)
GOTERM_BP_DIRECT	protein polyubiquitination, positive regulation of proteasomal ubiquitin-dependent protein catabolic process,
GOTERM_CC_DIRECT	intracellular,
GOTERM_MF_DIRECT	zinc ion binding, ubiquitin conjugating enzyme binding, ubiquitin protein ligase activity,
SNAI3	snail family transcriptional repressor 3(SNAI3)
GOTERM_BP_DIRECT	negative regulation of transcription from RNA polymerase II promoter, transcription, DNA-templated,
GOTERM_CC_DIRECT	nucleus, transcription factor complex,
GOTERM_MF_DIRECT	RNA polymerase II core promoter proximal region sequence-specific DNA binding, transcription factor activity, RNA polymerase II core promoter proximal region sequence-specific binding, transcriptional repressor activity, RNA polymerase II transcription regulatory region sequence-specific binding, copper ion binding,
SLC7A5	solute carrier family 7 member 5(SLC7A5)
GOTERM_BP_DIRECT	cellular amino acid metabolic process, transport, amino acid transport, nervous system development, neutral amino acid transport, L-amino acid transport, cell differentiation, leukocyte migration, L-alpha-amino acid transmembrane transport,
GOTERM_CC_DIRECT	cytoplasm, cytosol, plasma membrane, integral component of plasma membrane, membrane, integral component of membrane, apical plasma membrane, intracellular membrane-bounded organelle, extracellular exosome,
GOTERM_MF_DIRECT	amino acid transmembrane transporter activity, neutral amino acid transmembrane transporter activity, L-amino acid transmembrane transporter activity, antiporter activity, peptide antigen binding,
KEGG_PATHWAY	Central carbon metabolism in cancer,
TRAPPC2L	trafficking protein particle complex 2 like(TRAPPC2L)
GOTERM_BP_DIRECT	ER to Golgi vesicle-mediated transport, COPII vesicle coating,
GOTERM_CC_DIRECT	Golgi membrane, cytoplasm, endoplasmic reticulum, cytosol, intracellular membrane-bounded organelle, perinuclear region of cytoplasm,
GOTERM_MF_DIRECT	protein binding,
ZC3H18	zinc finger CCCH-type containing 18(ZC3H18)
GOTERM_CC_DIRECT	nucleoplasm,
GOTERM_MF_DIRECT	protein binding, poly(A) RNA binding, metal ion binding,
ZCCHC14	zinc finger CCHC-type containing 14(ZCCHC14)
GOTERM_MF_DIRECT	nucleic acid binding, zinc ion binding, phosphatidylinositol binding,
ZNF469	zinc finger protein 469(ZNF469)
GOTERM_BP_DIRECT	transcription, DNA-templated, regulation of transcription, DNA-templated,
GOTERM_CC_DIRECT	nucleus,
GOTERM_MF_DIRECT	DNA binding, metal ion binding,
OMIM_DISEASE	Brittle cornea syndrome 1,
ZFPM1	zinc finger protein, FOG family member 1(ZFPM1)
GOTERM_BP_DIRECT	negative regulation of transcription from RNA polymerase II promoter, T-helper cell lineage commitment, outflow tract morphogenesis, atrioventricular valve morphogenesis, mitral valve formation, tricuspid valve formation, transcription, DNA-templated, heart development, blood coagulation, regulation of definitive erythrocyte differentiation, erythrocyte differentiation, megakaryocyte differentiat…
GOTERM_CC_DIRECT	nucleus, nucleoplasm, transcription factor complex, cytoplasm, transcriptional repressor complex,
GOTERM_MF_DIRECT	RNA polymerase II core promoter sequence-specific DNA binding, transcriptional repressor activity, RNA polymerase II core promoter proximal region sequence-specific binding, RNA polymerase II transcription factor binding, RNA polymerase II activating transcription factor binding, protein binding, transcription factor binding, metal ion binding,

## Sheet: Table S9
Table S9 Genotype frequencies for the top SNP (chr3.35533253, rs68458737) were calculated for a range of global horse breeds.
		Counts of genotypes			Frequency of genotypes
Population	N of horses	AA	AG	GG	AA	GA	GG	Geographic Origin
Abaga Black	14	2	9	3	0.142857	0.642857	0.214286	China
Akhal Teke	20	13	5	2	0.65	0.25	0.1	Turkmenisten
Arabian	24	17	4	3	0.708333	0.166667	0.125	Middle East
Baicha Iron Hoof	19	13	5	1	0.684211	0.263158	0.0526316	China
Belgian	30	30	0	0	1	0	0	Belgium
Caspian	15	9	5	1	0.6	0.333333	0.0666667	Persia
Clydesdale	24	0	7	17	0	0.291667	0.708333	Scotland
Exmoor	24	4	12	8	0.166667	0.5	0.333333	Great Britain
Fell Pony	21	4	7	10	0.190476	0.333333	0.47619	England
Finnhorse	27	16	10	1	0.592593	0.37037	0.037037	Finland
Franches-Montagnes	19	8	9	2	0.421053	0.473684	0.105263	Switzerland
French Trotter	17	13	4	0	0.764706	0.235294	0	France
Hanoverian	15	8	6	1	0.533333	0.4	0.0666667	Germany
Icelandic	25	16	8	1	0.64	0.32	0.04	Sweden
Mangalarga Paulista	14	13	1	0	0.928571	0.0714286	0	Brazil
Miniature	25	13	11	1	0.52	0.44	0.04	United States
Mongolian	19	12	7	0	0.631579	0.368421	0	Mongolia
Morgan	43	41	2	0	0.953488	0.0465116	0	United States
New Forest Pony	15	11	3	1	0.733333	0.2	0.0666667	England
North Swedish Horse	19	17	2	0	0.894737	0.105263	0	Sweden
Norwegian Fjord	21	13	6	2	0.619048	0.285714	0.0952381	Norway
Paint	25	17	6	2	0.68	0.24	0.08	United States
Percheron	22	9	7	6	0.409091	0.318182	0.272727	France
Peruvian Paso	21	8	11	2	0.380952	0.52381	0.0952381	Peru
Puerto Rican Paso Fino	20	11	9	0	0.55	0.45	0	Puerto Rico
Quarter Horse	40	33	7	0	0.825	0.175	0	United States
Saddlebred	25	20	5	0	0.8	0.2	0	United States
Sanhe	22	16	5	1	0.727273	0.227273	0.0454545	China
Shetland	27	21	5	1	0.777778	0.185185	0.037037	Scotland
Shire	22	2	2	18	0.0909091	0.0909091	0.818182	England
Standardbred	25	24	1	0	0.96	0.04	0	United States
Swiss Warmblood	14	11	3	0	0.785714	0.214286	0	Switzerland
Thoroughbred	36	14	18	4	0.388889	0.5	0.111111	England
Tuva	15	10	5	0	0.666667	0.333333	0	Siberia
Wushen	22	16	6	0	0.727273	0.272727	0	China
Wuzhumuqin	20	13	6	1	0.65	0.3	0.05	China
	806

## Sheet: Table S10
Table S10 Traits, contrasting groups, number of populations and individuals, genotype information (SNPs), known genes for the traits of interest and dataset code.
Traits	Groups	Populations (n)	Animals (n)	SNPs (n)	Known genes	Dataset code
Gait	Pacer	1	22	511913	DMRT3	A
	Non-pacer	4	78
Black coat colour	Black	1	15	511913	ASIP	B
	Non-black	4	85
Iron hoof	Iron hoof	1	19	511913		C
	Non-Iron hoof	4	81
Geographic location 1	Asia	7	133	36351		D
	America/Middle East	11	281
Geographic location 2	Asia	7	133	36351		E
	Europe	12	191
